# Supplementary material for: Current understanding of electroautotrophy and its relevance in astrobiology‐related research
Source: mLife. 2025 Oct 15;4(5):473–93. doi: 10.1002/mlf2.70032 (PMC12575090; doi:10.1002/mlf2.70032)
Supplement: Supplementary file 2 — Table S1 List of putative electroautotrophs highlighted in the Tree of Life in Figure 2. Genome identifiers and taxonomic classifications are provided. [file MLF2-4-473-s001.xlsx]

## Sheet: Table_S1
Table S1 List of putative electroautotrophs highlighted in the Tree of Life in Figure 2. Genome identifiers and taxonomic classification are provided.
Found in	Taxon Name	Genome ID	Taxonomic classification
Figure 2A	Methanobacterium sp	GB_GCA_002503005.1	d__Archaea;p__Methanobacteriota;c__Methanobacteria;o__Methanobacteriales;f__Methanobacteriaceae;g__Methanobacterium;s__Methanobacterium sp002496805
Figure 2A		GB_GCA_012842025.1	d__Archaea;p__Methanobacteriota;c__Methanobacteria;o__Methanobacteriales;f__Methanobacteriaceae;g__Methanobacterium;s__Methanobacterium sp002496805
Figure 2A		GB_GCA_002509705.1	d__Archaea;p__Methanobacteriota;c__Methanobacteria;o__Methanobacteriales;f__Methanobacteriaceae;g__Methanobacterium;s__Methanobacterium sp002496805
Figure 2A		GB_GCA_002509005.1	d__Archaea;p__Methanobacteriota;c__Methanobacteria;o__Methanobacteriales;f__Methanobacteriaceae;g__Methanobacterium;s__Methanobacterium sp002496805
Figure 2A		GB_GCA_002496805.1	d__Archaea;p__Methanobacteriota;c__Methanobacteria;o__Methanobacteriales;f__Methanobacteriaceae;g__Methanobacterium;s__Methanobacterium sp002496805
Figure 2A		GB_GCA_000499765.1	d__Archaea;p__Methanobacteriota;c__Methanobacteria;o__Methanobacteriales;f__Methanobacteriaceae;g__Methanobacterium;s__Methanobacterium sp000499765
Figure 2A		GB_GCA_013403005.1	d__Archaea;p__Methanobacteriota;c__Methanobacteria;o__Methanobacteriales;f__Methanobacteriaceae;g__Methanobacterium;s__Methanobacterium sp013403005
Figure 2A		GB_GCA_000309865.1	d__Archaea;p__Methanobacteriota;c__Methanobacteria;o__Methanobacteriales;f__Methanobacteriaceae;g__Methanobacterium;s__Methanobacterium sp000309865
Figure 2A		GB_GCA_003491305.1	d__Archaea;p__Methanobacteriota;c__Methanobacteria;o__Methanobacteriales;f__Methanobacteriaceae;g__Methanobacterium;s__Methanobacterium sp003491305
Figure 2A		GB_GCA_012838205.1	d__Archaea;p__Methanobacteriota;c__Methanobacteria;o__Methanobacteriales;f__Methanobacteriaceae;g__Methanobacterium;s__Methanobacterium sp012838205
Figure 2A		GB_GCA_002067065.1	d__Archaea;p__Methanobacteriota;c__Methanobacteria;o__Methanobacteriales;f__Methanobacteriaceae;g__Methanobacterium;s__Methanobacterium sp002067065
Figure 2A		GB_GCA_016217785.1	d__Archaea;p__Methanobacteriota;c__Methanobacteria;o__Methanobacteriales;f__Methanobacteriaceae;g__Methanobacterium;s__Methanobacterium sp016217785
Figure 2A	Methanococcus maripaludis	RS_GCF_000220645.1	d__Archaea;p__Methanobacteriota_A;c__Methanococci;o__Methanococcales;f__Methanococcaceae;g__Methanococcus;s__Methanococcus maripaludis
Figure 2A		RS_GCF_013761055.1	d__Archaea;p__Methanobacteriota_A;c__Methanococci;o__Methanococcales;f__Methanococcaceae;g__Methanococcus;s__Methanococcus maripaludis
Figure 2A		RS_GCF_002945325.1	d__Archaea;p__Methanobacteriota_A;c__Methanococci;o__Methanococcales;f__Methanococcaceae;g__Methanococcus;s__Methanococcus maripaludis
Figure 2A		RS_GCF_014203295.1	d__Archaea;p__Methanobacteriota_A;c__Methanococci;o__Methanococcales;f__Methanococcaceae;g__Methanococcus;s__Methanococcus maripaludis
Figure 2A		GB_GCA_015709365.1	d__Archaea;p__Methanobacteriota_A;c__Methanococci;o__Methanococcales;f__Methanococcaceae;g__Methanococcus;s__Methanococcus maripaludis
Figure 2A		RS_GCF_013761165.1	d__Archaea;p__Methanobacteriota_A;c__Methanococci;o__Methanococcales;f__Methanococcaceae;g__Methanococcus;s__Methanococcus maripaludis
Figure 2A		RS_GCF_014207325.1	d__Archaea;p__Methanobacteriota_A;c__Methanococci;o__Methanococcales;f__Methanococcaceae;g__Methanococcus;s__Methanococcus maripaludis
Figure 2A		RS_GCF_014207315.1	d__Archaea;p__Methanobacteriota_A;c__Methanococci;o__Methanococcales;f__Methanococcaceae;g__Methanococcus;s__Methanococcus maripaludis
Figure 2A		RS_GCF_013761045.1	d__Archaea;p__Methanobacteriota_A;c__Methanococci;o__Methanococcales;f__Methanococcaceae;g__Methanococcus;s__Methanococcus maripaludis
Figure 2A		RS_GCF_013761105.1	d__Archaea;p__Methanobacteriota_A;c__Methanococci;o__Methanococcales;f__Methanococcaceae;g__Methanococcus;s__Methanococcus maripaludis
Figure 2A		RS_GCF_003052125.1	d__Archaea;p__Methanobacteriota_A;c__Methanococci;o__Methanococcales;f__Methanococcaceae;g__Methanococcus;s__Methanococcus maripaludis
Figure 2A		RS_GCF_013761135.1	d__Archaea;p__Methanobacteriota_A;c__Methanococci;o__Methanococcales;f__Methanococcaceae;g__Methanococcus;s__Methanococcus maripaludis
Figure 2A		RS_GCF_000828535.1	d__Archaea;p__Methanobacteriota_A;c__Methanococci;o__Methanococcales;f__Methanococcaceae;g__Methanococcus;s__Methanococcus maripaludis
Figure 2A		RS_GCF_013761205.1	d__Archaea;p__Methanobacteriota_A;c__Methanococci;o__Methanococcales;f__Methanococcaceae;g__Methanococcus;s__Methanococcus maripaludis
Figure 2A		RS_GCF_013761085.1	d__Archaea;p__Methanobacteriota_A;c__Methanococci;o__Methanococcales;f__Methanococcaceae;g__Methanococcus;s__Methanococcus maripaludis
Figure 2A		RS_GCF_017875815.1	d__Archaea;p__Methanobacteriota_A;c__Methanococci;o__Methanococcales;f__Methanococcaceae;g__Methanococcus;s__Methanococcus maripaludis
Figure 2A		RS_GCF_013761225.1	d__Archaea;p__Methanobacteriota_A;c__Methanococci;o__Methanococcales;f__Methanococcaceae;g__Methanococcus;s__Methanococcus maripaludis
Figure 2A		RS_GCF_000828555.1	d__Archaea;p__Methanobacteriota_A;c__Methanococci;o__Methanococcales;f__Methanococcaceae;g__Methanococcus;s__Methanococcus maripaludis
Figure 2A		RS_GCF_016907005.1	d__Archaea;p__Methanobacteriota_A;c__Methanococci;o__Methanococcales;f__Methanococcaceae;g__Methanococcus;s__Methanococcus maripaludis
Figure 2A		RS_GCF_000011585.1	d__Archaea;p__Methanobacteriota_A;c__Methanococci;o__Methanococcales;f__Methanococcaceae;g__Methanococcus;s__Methanococcus maripaludis
Figure 2A		RS_GCF_013760955.1	d__Archaea;p__Methanobacteriota_A;c__Methanococci;o__Methanococcales;f__Methanococcaceae;g__Methanococcus;s__Methanococcus maripaludis_A
Figure 2A		RS_GCF_000017225.1	d__Archaea;p__Methanobacteriota_A;c__Methanococci;o__Methanococcales;f__Methanococcaceae;g__Methanococcus;s__Methanococcus maripaludis_A
Figure 2A		RS_GCF_000018485.1	d__Archaea;p__Methanobacteriota_A;c__Methanococci;o__Methanococcales;f__Methanococcaceae;g__Methanococcus;s__Methanococcus maripaludis_C
Figure 2A		RS_GCF_000016125.1	d__Archaea;p__Methanobacteriota_A;c__Methanococci;o__Methanococcales;f__Methanococcaceae;g__Methanococcus;s__Methanococcus maripaludis_D
Figure 2A	Methanococcus vannielii	RS_GCF_000017165.1	d__Archaea;p__Methanobacteriota_A;c__Methanococci;o__Methanococcales;f__Methanococcaceae;g__Methanococcus;s__Methanococcus vannielii
Figure 2A	Methanosarcina acetivorans	RS_GCF_000007345.1	d__Archaea;p__Halobacteriota;c__Methanosarcinia;o__Methanosarcinales;f__Methanosarcinaceae;g__Methanosarcina;s__Methanosarcina acetivorans
Figure 2A		GB_GCA_013329655.1	d__Archaea;p__Halobacteriota;c__Methanosarcinia;o__Methanosarcinales;f__Methanosarcinaceae;g__Methanosarcina;s__Methanosarcina acetivorans
Figure 2A	Methanosarcina barkeri	RS_GCF_001729375.1	d__Archaea;p__Halobacteriota;c__Methanosarcinia;o__Methanosarcinales;f__Methanosarcinaceae;g__Methanosarcina;s__Methanosarcina barkeri
Figure 2A		RS_GCF_001027005.1	d__Archaea;p__Halobacteriota;c__Methanosarcinia;o__Methanosarcinales;f__Methanosarcinaceae;g__Methanosarcina;s__Methanosarcina barkeri
Figure 2A		RS_GCF_000970065.1	d__Archaea;p__Halobacteriota;c__Methanosarcinia;o__Methanosarcinales;f__Methanosarcinaceae;g__Methanosarcina;s__Methanosarcina barkeri
Figure 2A		RS_GCF_000970025.1	d__Archaea;p__Halobacteriota;c__Methanosarcinia;o__Methanosarcinales;f__Methanosarcinaceae;g__Methanosarcina;s__Methanosarcina barkeri
Figure 2A		GB_GCA_001316305.1	d__Archaea;p__Halobacteriota;c__Methanosarcinia;o__Methanosarcinales;f__Methanosarcinaceae;g__Methanosarcina;s__Methanosarcina barkeri
Figure 2A		RS_GCF_000195895.1	d__Archaea;p__Halobacteriota;c__Methanosarcinia;o__Methanosarcinales;f__Methanosarcinaceae;g__Methanosarcina;s__Methanosarcina barkeri_B
Figure 2A		RS_GCF_000969985.1	d__Archaea;p__Halobacteriota;c__Methanosarcinia;o__Methanosarcinales;f__Methanosarcinaceae;g__Methanosarcina;s__Methanosarcina barkeri_B
Figure 2A		RS_GCF_000970305.1	d__Archaea;p__Halobacteriota;c__Methanosarcinia;o__Methanosarcinales;f__Methanosarcinaceae;g__Methanosarcina;s__Methanosarcina barkeri_A
Figure 2A	Methanosarcina flavescens	GB_GCA_012519275.1	d__Archaea;p__Halobacteriota;c__Methanosarcinia;o__Methanosarcinales;f__Methanosarcinaceae;g__Methanosarcina;s__Methanosarcina flavescens
Figure 2A		RS_GCF_001304615.2	d__Archaea;p__Halobacteriota;c__Methanosarcinia;o__Methanosarcinales;f__Methanosarcinaceae;g__Methanosarcina;s__Methanosarcina flavescens
Figure 2A	Methanosarcina horonobensis	RS_GCF_000970285.1	d__Archaea;p__Halobacteriota;c__Methanosarcinia;o__Methanosarcinales;f__Methanosarcinaceae;g__Methanosarcina;s__Methanosarcina horonobensis
Figure 2A		GB_GCA_001316205.1	d__Archaea;p__Halobacteriota;c__Methanosarcinia;o__Methanosarcinales;f__Methanosarcinaceae;g__Methanosarcina;s__Methanosarcina horonobensis
Figure 2A	Methanosarcina lacustris	RS_GCF_000970265.1	d__Archaea;p__Halobacteriota;c__Methanosarcinia;o__Methanosarcinales;f__Methanosarcinaceae;g__Methanosarcina;s__Methanosarcina lacustris
Figure 2A	Methanosarcina mazei	RS_GCF_000979375.1	d__Archaea;p__Halobacteriota;c__Methanosarcinia;o__Methanosarcinales;f__Methanosarcinaceae;g__Methanosarcina;s__Methanosarcina mazei
Figure 2A		RS_GCF_000970165.1	d__Archaea;p__Halobacteriota;c__Methanosarcinia;o__Methanosarcinales;f__Methanosarcinaceae;g__Methanosarcina;s__Methanosarcina mazei
Figure 2A		RS_GCF_000979555.1	d__Archaea;p__Halobacteriota;c__Methanosarcinia;o__Methanosarcinales;f__Methanosarcinaceae;g__Methanosarcina;s__Methanosarcina mazei
Figure 2A		RS_GCF_000980105.1	d__Archaea;p__Halobacteriota;c__Methanosarcinia;o__Methanosarcinales;f__Methanosarcinaceae;g__Methanosarcina;s__Methanosarcina mazei
Figure 2A		RS_GCF_000007065.1	d__Archaea;p__Halobacteriota;c__Methanosarcinia;o__Methanosarcinales;f__Methanosarcinaceae;g__Methanosarcina;s__Methanosarcina mazei
Figure 2A		RS_GCF_000980175.1	d__Archaea;p__Halobacteriota;c__Methanosarcinia;o__Methanosarcinales;f__Methanosarcinaceae;g__Methanosarcina;s__Methanosarcina mazei
Figure 2A		RS_GCF_000970205.1	d__Archaea;p__Halobacteriota;c__Methanosarcinia;o__Methanosarcinales;f__Methanosarcinaceae;g__Methanosarcina;s__Methanosarcina mazei
Figure 2A		GB_GCA_002506415.1	d__Archaea;p__Halobacteriota;c__Methanosarcinia;o__Methanosarcinales;f__Methanosarcinaceae;g__Methanosarcina;s__Methanosarcina mazei
Figure 2A		RS_GCF_000970245.1	d__Archaea;p__Halobacteriota;c__Methanosarcinia;o__Methanosarcinales;f__Methanosarcinaceae;g__Methanosarcina;s__Methanosarcina mazei
Figure 2A		RS_GCF_000970185.1	d__Archaea;p__Halobacteriota;c__Methanosarcinia;o__Methanosarcinales;f__Methanosarcinaceae;g__Methanosarcina;s__Methanosarcina mazei
Figure 2A		RS_GCF_000979675.1	d__Archaea;p__Halobacteriota;c__Methanosarcinia;o__Methanosarcinales;f__Methanosarcinaceae;g__Methanosarcina;s__Methanosarcina mazei
Figure 2A		RS_GCF_000979185.1	d__Archaea;p__Halobacteriota;c__Methanosarcinia;o__Methanosarcinales;f__Methanosarcinaceae;g__Methanosarcina;s__Methanosarcina mazei
Figure 2A		RS_GCF_000979585.1	d__Archaea;p__Halobacteriota;c__Methanosarcinia;o__Methanosarcinales;f__Methanosarcinaceae;g__Methanosarcina;s__Methanosarcina mazei
Figure 2A		RS_GCF_000978955.1	d__Archaea;p__Halobacteriota;c__Methanosarcinia;o__Methanosarcinales;f__Methanosarcinaceae;g__Methanosarcina;s__Methanosarcina mazei
Figure 2A		RS_GCF_000979205.1	d__Archaea;p__Halobacteriota;c__Methanosarcinia;o__Methanosarcinales;f__Methanosarcinaceae;g__Methanosarcina;s__Methanosarcina mazei
Figure 2A		RS_GCF_000979265.1	d__Archaea;p__Halobacteriota;c__Methanosarcinia;o__Methanosarcinales;f__Methanosarcinaceae;g__Methanosarcina;s__Methanosarcina mazei
Figure 2A		RS_GCF_000979195.1	d__Archaea;p__Halobacteriota;c__Methanosarcinia;o__Methanosarcinales;f__Methanosarcinaceae;g__Methanosarcina;s__Methanosarcina mazei
Figure 2A		RS_GCF_000979855.1	d__Archaea;p__Halobacteriota;c__Methanosarcinia;o__Methanosarcinales;f__Methanosarcinaceae;g__Methanosarcina;s__Methanosarcina mazei
Figure 2A		RS_GCF_000979845.1	d__Archaea;p__Halobacteriota;c__Methanosarcinia;o__Methanosarcinales;f__Methanosarcinaceae;g__Methanosarcina;s__Methanosarcina mazei
Figure 2A		RS_GCF_000979045.1	d__Archaea;p__Halobacteriota;c__Methanosarcinia;o__Methanosarcinales;f__Methanosarcinaceae;g__Methanosarcina;s__Methanosarcina mazei
Figure 2A		RS_GCF_000744315.1	d__Archaea;p__Halobacteriota;c__Methanosarcinia;o__Methanosarcinales;f__Methanosarcinaceae;g__Methanosarcina;s__Methanosarcina mazei
Figure 2A		RS_GCF_000979575.1	d__Archaea;p__Halobacteriota;c__Methanosarcinia;o__Methanosarcinales;f__Methanosarcinaceae;g__Methanosarcina;s__Methanosarcina mazei
Figure 2A		GB_GCA_002507065.1	d__Archaea;p__Halobacteriota;c__Methanosarcinia;o__Methanosarcinales;f__Methanosarcinaceae;g__Methanosarcina;s__Methanosarcina mazei
Figure 2A		RS_GCF_000979655.1	d__Archaea;p__Halobacteriota;c__Methanosarcinia;o__Methanosarcinales;f__Methanosarcinaceae;g__Methanosarcina;s__Methanosarcina mazei
Figure 2A		RS_GCF_000979735.1	d__Archaea;p__Halobacteriota;c__Methanosarcinia;o__Methanosarcinales;f__Methanosarcinaceae;g__Methanosarcina;s__Methanosarcina mazei
Figure 2A		RS_GCF_000979895.1	d__Archaea;p__Halobacteriota;c__Methanosarcinia;o__Methanosarcinales;f__Methanosarcinaceae;g__Methanosarcina;s__Methanosarcina mazei
Figure 2A		RS_GCF_000980135.1	d__Archaea;p__Halobacteriota;c__Methanosarcinia;o__Methanosarcinales;f__Methanosarcinaceae;g__Methanosarcina;s__Methanosarcina mazei
Figure 2A		RS_GCF_000979495.1	d__Archaea;p__Halobacteriota;c__Methanosarcinia;o__Methanosarcinales;f__Methanosarcinaceae;g__Methanosarcina;s__Methanosarcina mazei
Figure 2A		GB_GCA_002496095.1	d__Archaea;p__Halobacteriota;c__Methanosarcinia;o__Methanosarcinales;f__Methanosarcinaceae;g__Methanosarcina;s__Methanosarcina mazei
Figure 2A		RS_GCF_000979685.1	d__Archaea;p__Halobacteriota;c__Methanosarcinia;o__Methanosarcinales;f__Methanosarcinaceae;g__Methanosarcina;s__Methanosarcina mazei
Figure 2A		RS_GCF_000978965.1	d__Archaea;p__Halobacteriota;c__Methanosarcinia;o__Methanosarcinales;f__Methanosarcinaceae;g__Methanosarcina;s__Methanosarcina mazei
Figure 2A		RS_GCF_000979125.1	d__Archaea;p__Halobacteriota;c__Methanosarcinia;o__Methanosarcinales;f__Methanosarcinaceae;g__Methanosarcina;s__Methanosarcina mazei
Figure 2A		RS_GCF_000979915.1	d__Archaea;p__Halobacteriota;c__Methanosarcinia;o__Methanosarcinales;f__Methanosarcinaceae;g__Methanosarcina;s__Methanosarcina mazei
Figure 2A		RS_GCF_005485005.1	d__Archaea;p__Halobacteriota;c__Methanosarcinia;o__Methanosarcinales;f__Methanosarcinaceae;g__Methanosarcina;s__Methanosarcina mazei
Figure 2A		RS_GCF_000980075.1	d__Archaea;p__Halobacteriota;c__Methanosarcinia;o__Methanosarcinales;f__Methanosarcinaceae;g__Methanosarcina;s__Methanosarcina mazei
Figure 2A		RS_GCF_000979255.1	d__Archaea;p__Halobacteriota;c__Methanosarcinia;o__Methanosarcinales;f__Methanosarcinaceae;g__Methanosarcina;s__Methanosarcina mazei
Figure 2A		RS_GCF_000979335.1	d__Archaea;p__Halobacteriota;c__Methanosarcinia;o__Methanosarcinales;f__Methanosarcinaceae;g__Methanosarcina;s__Methanosarcina mazei
Figure 2A		RS_GCF_000970225.1	d__Archaea;p__Halobacteriota;c__Methanosarcinia;o__Methanosarcinales;f__Methanosarcinaceae;g__Methanosarcina;s__Methanosarcina mazei
Figure 2A		RS_GCF_000980025.1	d__Archaea;p__Halobacteriota;c__Methanosarcinia;o__Methanosarcinales;f__Methanosarcinaceae;g__Methanosarcina;s__Methanosarcina mazei
Figure 2A		RS_GCF_010706455.1	d__Archaea;p__Halobacteriota;c__Methanosarcinia;o__Methanosarcinales;f__Methanosarcinaceae;g__Methanosarcina;s__Methanosarcina mazei
Figure 2A		RS_GCF_000979175.1	d__Archaea;p__Halobacteriota;c__Methanosarcinia;o__Methanosarcinales;f__Methanosarcinaceae;g__Methanosarcina;s__Methanosarcina mazei
Figure 2A		RS_GCF_000979665.1	d__Archaea;p__Halobacteriota;c__Methanosarcinia;o__Methanosarcinales;f__Methanosarcinaceae;g__Methanosarcina;s__Methanosarcina mazei
Figure 2A		RS_GCF_000979925.1	d__Archaea;p__Halobacteriota;c__Methanosarcinia;o__Methanosarcinales;f__Methanosarcinaceae;g__Methanosarcina;s__Methanosarcina mazei
Figure 2A		GB_GCA_018432985.1	d__Archaea;p__Halobacteriota;c__Methanosarcinia;o__Methanosarcinales;f__Methanosarcinaceae;g__Methanosarcina;s__Methanosarcina mazei
Figure 2A		RS_GCF_000979935.1	d__Archaea;p__Halobacteriota;c__Methanosarcinia;o__Methanosarcinales;f__Methanosarcinaceae;g__Methanosarcina;s__Methanosarcina mazei
Figure 2A		RS_GCF_000980055.1	d__Archaea;p__Halobacteriota;c__Methanosarcinia;o__Methanosarcinales;f__Methanosarcinaceae;g__Methanosarcina;s__Methanosarcina mazei
Figure 2A		RS_GCF_000978945.1	d__Archaea;p__Halobacteriota;c__Methanosarcinia;o__Methanosarcinales;f__Methanosarcinaceae;g__Methanosarcina;s__Methanosarcina mazei
Figure 2A		RS_GCF_000979755.1	d__Archaea;p__Halobacteriota;c__Methanosarcinia;o__Methanosarcinales;f__Methanosarcinaceae;g__Methanosarcina;s__Methanosarcina mazei
Figure 2A		GB_GCA_018433825.1	d__Archaea;p__Halobacteriota;c__Methanosarcinia;o__Methanosarcinales;f__Methanosarcinaceae;g__Methanosarcina;s__Methanosarcina mazei
Figure 2A		GB_GCA_001315865.1	d__Archaea;p__Halobacteriota;c__Methanosarcinia;o__Methanosarcinales;f__Methanosarcinaceae;g__Methanosarcina;s__Methanosarcina mazei
Figure 2A		RS_GCF_000979035.1	d__Archaea;p__Halobacteriota;c__Methanosarcinia;o__Methanosarcinales;f__Methanosarcinaceae;g__Methanosarcina;s__Methanosarcina mazei
Figure 2A		RS_GCF_000980005.1	d__Archaea;p__Halobacteriota;c__Methanosarcinia;o__Methanosarcinales;f__Methanosarcinaceae;g__Methanosarcina;s__Methanosarcina mazei
Figure 2A		RS_GCF_000979515.1	d__Archaea;p__Halobacteriota;c__Methanosarcinia;o__Methanosarcinales;f__Methanosarcinaceae;g__Methanosarcina;s__Methanosarcina mazei
Figure 2A		RS_GCF_000978935.1	d__Archaea;p__Halobacteriota;c__Methanosarcinia;o__Methanosarcinales;f__Methanosarcinaceae;g__Methanosarcina;s__Methanosarcina mazei
Figure 2A		RS_GCF_000979275.1	d__Archaea;p__Halobacteriota;c__Methanosarcinia;o__Methanosarcinales;f__Methanosarcinaceae;g__Methanosarcina;s__Methanosarcina mazei
Figure 2A		GB_GCA_000341715.1	d__Archaea;p__Halobacteriota;c__Methanosarcinia;o__Methanosarcinales;f__Methanosarcinaceae;g__Methanosarcina;s__Methanosarcina mazei
Figure 2A		RS_GCF_000979345.1	d__Archaea;p__Halobacteriota;c__Methanosarcinia;o__Methanosarcinales;f__Methanosarcinaceae;g__Methanosarcina;s__Methanosarcina mazei
Figure 2A		RS_GCF_000979595.1	d__Archaea;p__Halobacteriota;c__Methanosarcinia;o__Methanosarcinales;f__Methanosarcinaceae;g__Methanosarcina;s__Methanosarcina mazei
Figure 2A		RS_GCF_000979095.1	d__Archaea;p__Halobacteriota;c__Methanosarcinia;o__Methanosarcinales;f__Methanosarcinaceae;g__Methanosarcina;s__Methanosarcina mazei
Figure 2A		RS_GCF_000979025.1	d__Archaea;p__Halobacteriota;c__Methanosarcinia;o__Methanosarcinales;f__Methanosarcinaceae;g__Methanosarcina;s__Methanosarcina mazei
Figure 2A		RS_GCF_000980155.1	d__Archaea;p__Halobacteriota;c__Methanosarcinia;o__Methanosarcinales;f__Methanosarcinaceae;g__Methanosarcina;s__Methanosarcina mazei
Figure 2A		RS_GCF_000979505.1	d__Archaea;p__Halobacteriota;c__Methanosarcinia;o__Methanosarcinales;f__Methanosarcinaceae;g__Methanosarcina;s__Methanosarcina mazei
Figure 2A		RS_GCF_000979815.1	d__Archaea;p__Halobacteriota;c__Methanosarcinia;o__Methanosarcinales;f__Methanosarcinaceae;g__Methanosarcina;s__Methanosarcina mazei
Figure 2A		RS_GCF_000980085.1	d__Archaea;p__Halobacteriota;c__Methanosarcinia;o__Methanosarcinales;f__Methanosarcinaceae;g__Methanosarcina;s__Methanosarcina mazei
Figure 2A		GB_GCA_018436405.1	d__Archaea;p__Halobacteriota;c__Methanosarcinia;o__Methanosarcinales;f__Methanosarcinaceae;g__Methanosarcina;s__Methanosarcina mazei
Figure 2A		RS_GCF_000979015.1	d__Archaea;p__Halobacteriota;c__Methanosarcinia;o__Methanosarcinales;f__Methanosarcinaceae;g__Methanosarcina;s__Methanosarcina mazei
Figure 2A		RS_GCF_000979635.1	d__Archaea;p__Halobacteriota;c__Methanosarcinia;o__Methanosarcinales;f__Methanosarcinaceae;g__Methanosarcina;s__Methanosarcina mazei
Figure 2A		RS_GCF_000979765.1	d__Archaea;p__Halobacteriota;c__Methanosarcinia;o__Methanosarcinales;f__Methanosarcinaceae;g__Methanosarcina;s__Methanosarcina mazei
Figure 2A		RS_GCF_000979825.1	d__Archaea;p__Halobacteriota;c__Methanosarcinia;o__Methanosarcinales;f__Methanosarcinaceae;g__Methanosarcina;s__Methanosarcina mazei
Figure 2A		RS_GCF_000979105.1	d__Archaea;p__Halobacteriota;c__Methanosarcinia;o__Methanosarcinales;f__Methanosarcinaceae;g__Methanosarcina;s__Methanosarcina mazei
Figure 2A		RS_GCF_000979115.1	d__Archaea;p__Halobacteriota;c__Methanosarcinia;o__Methanosarcinales;f__Methanosarcinaceae;g__Methanosarcina;s__Methanosarcina mazei
Figure 2A		RS_GCF_000979995.1	d__Archaea;p__Halobacteriota;c__Methanosarcinia;o__Methanosarcinales;f__Methanosarcinaceae;g__Methanosarcina;s__Methanosarcina mazei
Figure 2A		RS_GCF_000979745.1	d__Archaea;p__Halobacteriota;c__Methanosarcinia;o__Methanosarcinales;f__Methanosarcinaceae;g__Methanosarcina;s__Methanosarcina mazei
Figure 2A	Methanosarcina siciliae	RS_GCF_000970145.1	d__Archaea;p__Halobacteriota;c__Methanosarcinia;o__Methanosarcinales;f__Methanosarcinaceae;g__Methanosarcina;s__Methanosarcina siciliae
Figure 2A		RS_GCF_000970085.1	d__Archaea;p__Halobacteriota;c__Methanosarcinia;o__Methanosarcinales;f__Methanosarcinaceae;g__Methanosarcina;s__Methanosarcina siciliae
Figure 2A		RS_GCF_000970125.1	d__Archaea;p__Halobacteriota;c__Methanosarcinia;o__Methanosarcinales;f__Methanosarcinaceae;g__Methanosarcina;s__Methanosarcina siciliae
Figure 2A	Methanosarcina sp	GB_GCA_002506095.1	d__Archaea;p__Halobacteriota;c__Methanosarcinia;o__Methanosarcinales;f__Methanosarcinaceae;g__Methanosarcina;s__Methanosarcina sp002499445
Figure 2A		GB_GCA_002502805.1	d__Archaea;p__Halobacteriota;c__Methanosarcinia;o__Methanosarcinales;f__Methanosarcinaceae;g__Methanosarcina;s__Methanosarcina sp002499445
Figure 2A		GB_GCA_002505825.1	d__Archaea;p__Halobacteriota;c__Methanosarcinia;o__Methanosarcinales;f__Methanosarcinaceae;g__Methanosarcina;s__Methanosarcina sp002499445
Figure 2A		GB_GCA_002506845.1	d__Archaea;p__Halobacteriota;c__Methanosarcinia;o__Methanosarcinales;f__Methanosarcinaceae;g__Methanosarcina;s__Methanosarcina sp002499445
Figure 2A		GB_GCA_012522315.1	d__Archaea;p__Halobacteriota;c__Methanosarcinia;o__Methanosarcinales;f__Methanosarcinaceae;g__Methanosarcina;s__Methanosarcina sp002499445
Figure 2A		GB_GCA_002503455.1	d__Archaea;p__Halobacteriota;c__Methanosarcinia;o__Methanosarcinales;f__Methanosarcinaceae;g__Methanosarcina;s__Methanosarcina sp002499445
Figure 2A		GB_GCA_002494845.1	d__Archaea;p__Halobacteriota;c__Methanosarcinia;o__Methanosarcinales;f__Methanosarcinaceae;g__Methanosarcina;s__Methanosarcina sp002499445
Figure 2A		GB_GCA_002508475.1	d__Archaea;p__Halobacteriota;c__Methanosarcinia;o__Methanosarcinales;f__Methanosarcinaceae;g__Methanosarcina;s__Methanosarcina sp002499445
Figure 2A		GB_GCA_002504605.1	d__Archaea;p__Halobacteriota;c__Methanosarcinia;o__Methanosarcinales;f__Methanosarcinaceae;g__Methanosarcina;s__Methanosarcina sp002499445
Figure 2A		GB_GCA_002499445.1	d__Archaea;p__Halobacteriota;c__Methanosarcinia;o__Methanosarcinales;f__Methanosarcinaceae;g__Methanosarcina;s__Methanosarcina sp002499445
Figure 2A		GB_GCA_002508505.1	d__Archaea;p__Halobacteriota;c__Methanosarcinia;o__Methanosarcinales;f__Methanosarcinaceae;g__Methanosarcina;s__Methanosarcina sp002499445
Figure 2A		GB_GCA_002506915.1	d__Archaea;p__Halobacteriota;c__Methanosarcinia;o__Methanosarcinales;f__Methanosarcinaceae;g__Methanosarcina;s__Methanosarcina sp002499445
Figure 2A		GB_GCA_002506455.1	d__Archaea;p__Halobacteriota;c__Methanosarcinia;o__Methanosarcinales;f__Methanosarcinaceae;g__Methanosarcina;s__Methanosarcina sp002499445
Figure 2A		GB_GCA_002509335.1	d__Archaea;p__Halobacteriota;c__Methanosarcinia;o__Methanosarcinales;f__Methanosarcinaceae;g__Methanosarcina;s__Methanosarcina sp002499445
Figure 2A		GB_GCA_002495565.1	d__Archaea;p__Halobacteriota;c__Methanosarcinia;o__Methanosarcinales;f__Methanosarcinaceae;g__Methanosarcina;s__Methanosarcina sp002499445
Figure 2A		GB_GCA_002501645.1	d__Archaea;p__Halobacteriota;c__Methanosarcinia;o__Methanosarcinales;f__Methanosarcinaceae;g__Methanosarcina;s__Methanosarcina sp002499445
Figure 2A		RS_GCF_000979425.1	d__Archaea;p__Halobacteriota;c__Methanosarcinia;o__Methanosarcinales;f__Methanosarcinaceae;g__Methanosarcina;s__Methanosarcina sp000979455
Figure 2A		RS_GCF_000979975.1	d__Archaea;p__Halobacteriota;c__Methanosarcinia;o__Methanosarcinales;f__Methanosarcinaceae;g__Methanosarcina;s__Methanosarcina sp000979455
Figure 2A		RS_GCF_000979295.1	d__Archaea;p__Halobacteriota;c__Methanosarcinia;o__Methanosarcinales;f__Methanosarcinaceae;g__Methanosarcina;s__Methanosarcina sp000979455
Figure 2A		RS_GCF_000979415.1	d__Archaea;p__Halobacteriota;c__Methanosarcinia;o__Methanosarcinales;f__Methanosarcinaceae;g__Methanosarcina;s__Methanosarcina sp000979455
Figure 2A		RS_GCF_000979475.1	d__Archaea;p__Halobacteriota;c__Methanosarcinia;o__Methanosarcinales;f__Methanosarcinaceae;g__Methanosarcina;s__Methanosarcina sp000979455
Figure 2A		RS_GCF_000979455.1	d__Archaea;p__Halobacteriota;c__Methanosarcinia;o__Methanosarcinales;f__Methanosarcinaceae;g__Methanosarcina;s__Methanosarcina sp000979455
Figure 2A		RS_GCF_000979385.1	d__Archaea;p__Halobacteriota;c__Methanosarcinia;o__Methanosarcinales;f__Methanosarcinaceae;g__Methanosarcina;s__Methanosarcina sp000979455
Figure 2A		GB_GCA_002495725.1	d__Archaea;p__Halobacteriota;c__Methanosarcinia;o__Methanosarcinales;f__Methanosarcinaceae;g__Methanosarcina;s__Methanosarcina sp002496565
Figure 2A		GB_GCA_002494545.1	d__Archaea;p__Halobacteriota;c__Methanosarcinia;o__Methanosarcinales;f__Methanosarcinaceae;g__Methanosarcina;s__Methanosarcina sp002496565
Figure 2A		GB_GCA_002496565.1	d__Archaea;p__Halobacteriota;c__Methanosarcinia;o__Methanosarcinales;f__Methanosarcinaceae;g__Methanosarcina;s__Methanosarcina sp002496565
Figure 2A		RS_GCF_002287235.1	d__Archaea;p__Halobacteriota;c__Methanosarcinia;o__Methanosarcinales;f__Methanosarcinaceae;g__Methanosarcina;s__Methanosarcina spelaei
Figure 2A		GB_GCA_002508465.1	d__Archaea;p__Halobacteriota;c__Methanosarcinia;o__Methanosarcinales;f__Methanosarcinaceae;g__Methanosarcina;s__Methanosarcina spelaei
Figure 2A		GB_GCA_012839505.1	d__Archaea;p__Halobacteriota;c__Methanosarcinia;o__Methanosarcinales;f__Methanosarcinaceae;g__Methanosarcina;s__Methanosarcina sp002509325
Figure 2A		GB_GCA_002509325.1	d__Archaea;p__Halobacteriota;c__Methanosarcinia;o__Methanosarcinales;f__Methanosarcinaceae;g__Methanosarcina;s__Methanosarcina sp002509325
Figure 2A		RS_GCF_000970005.1	d__Archaea;p__Halobacteriota;c__Methanosarcinia;o__Methanosarcinales;f__Methanosarcinaceae;g__Methanosarcina;s__Methanosarcina sp000969965
Figure 2A		RS_GCF_000969965.1	d__Archaea;p__Halobacteriota;c__Methanosarcinia;o__Methanosarcinales;f__Methanosarcinaceae;g__Methanosarcina;s__Methanosarcina sp000969965
Figure 2A		GB_GCA_001714685.2	d__Archaea;p__Halobacteriota;c__Methanosarcinia;o__Methanosarcinales;f__Methanosarcinaceae;g__Methanosarcina;s__Methanosarcina sp001714685
Figure 2A		GB_GCA_017883465.1	d__Archaea;p__Halobacteriota;c__Methanosarcinia;o__Methanosarcinales;f__Methanosarcinaceae;g__Methanosarcina;s__Methanosarcina sp001714685
Figure 2A		GB_GCA_017883485.1	d__Archaea;p__Halobacteriota;c__Methanosarcinia;o__Methanosarcinales;f__Methanosarcinaceae;g__Methanosarcina;s__Methanosarcina sp017883485
Figure 2A		GB_GCA_013330315.1	d__Archaea;p__Halobacteriota;c__Methanosarcinia;o__Methanosarcinales;f__Methanosarcinaceae;g__Methanosarcina;s__Methanosarcina sp8098u
Figure 2A		GB_GCA_002505485.1	d__Archaea;p__Halobacteriota;c__Methanosarcinia;o__Methanosarcinales;f__Methanosarcinaceae;g__Methanosarcina;s__Methanosarcina sp002505485
Figure 2A		GB_GCA_003157235.1	d__Archaea;p__Halobacteriota;c__Methanosarcinia;o__Methanosarcinales;f__Methanosarcinaceae;g__Methanosarcina;s__Methanosarcina sp003157235
Figure 2A		GB_GCA_013331265.1	d__Archaea;p__Halobacteriota;c__Methanosarcinia;o__Methanosarcinales;f__Methanosarcinaceae;g__Methanosarcina;s__Methanosarcina sp10923u
Figure 2A		GB_GCA_003164755.1	d__Archaea;p__Halobacteriota;c__Methanosarcinia;o__Methanosarcinales;f__Methanosarcinaceae;g__Methanosarcina;s__Methanosarcina sp003164755
Figure 2A		RS_GCF_004099695.1	d__Archaea;p__Halobacteriota;c__Methanosarcinia;o__Methanosarcinales;f__Methanosarcinaceae;g__Methanosarcina;s__Methanosarcina sp004099695
Figure 2A		GB_GCA_013331275.1	d__Archaea;p__Halobacteriota;c__Methanosarcinia;o__Methanosarcinales;f__Methanosarcinaceae;g__Methanosarcina;s__Methanosarcina sp11020u
Figure 2A	Methanosarcina thermophila	GB_GCA_012719515.1	d__Archaea;p__Halobacteriota;c__Methanosarcinia;o__Methanosarcinales;f__Methanosarcinaceae;g__Methanosarcina;s__Methanosarcina thermophila
Figure 2A		GB_GCA_003584605.1	d__Archaea;p__Halobacteriota;c__Methanosarcinia;o__Methanosarcinales;f__Methanosarcinaceae;g__Methanosarcina;s__Methanosarcina thermophila
Figure 2A		RS_GCF_000969885.1	d__Archaea;p__Halobacteriota;c__Methanosarcinia;o__Methanosarcinales;f__Methanosarcinaceae;g__Methanosarcina;s__Methanosarcina thermophila
Figure 2A		GB_GCA_001512365.1	d__Archaea;p__Halobacteriota;c__Methanosarcinia;o__Methanosarcinales;f__Methanosarcinaceae;g__Methanosarcina;s__Methanosarcina thermophila
Figure 2A		RS_GCF_000969925.1	d__Archaea;p__Halobacteriota;c__Methanosarcinia;o__Methanosarcinales;f__Methanosarcinaceae;g__Methanosarcina;s__Methanosarcina thermophila
Figure 2A		RS_GCF_900116525.1	d__Archaea;p__Halobacteriota;c__Methanosarcinia;o__Methanosarcinales;f__Methanosarcinaceae;g__Methanosarcina;s__Methanosarcina thermophila
Figure 2A		GB_GCA_002496495.1	d__Archaea;p__Halobacteriota;c__Methanosarcinia;o__Methanosarcinales;f__Methanosarcinaceae;g__Methanosarcina;s__Methanosarcina thermophila
Figure 2A		GB_GCA_002497045.1	d__Archaea;p__Halobacteriota;c__Methanosarcinia;o__Methanosarcinales;f__Methanosarcinaceae;g__Methanosarcina;s__Methanosarcina thermophila
Figure 2A		GB_GCA_001402855.1	d__Archaea;p__Halobacteriota;c__Methanosarcinia;o__Methanosarcinales;f__Methanosarcinaceae;g__Methanosarcina;s__Methanosarcina thermophila
Figure 2A	Methanosarcina vacuolata	RS_GCF_000969905.1	d__Archaea;p__Halobacteriota;c__Methanosarcinia;o__Methanosarcinales;f__Methanosarcinaceae;g__Methanosarcina;s__Methanosarcina vacuolata
Figure 2A		RS_GCF_000969945.1	d__Archaea;p__Halobacteriota;c__Methanosarcinia;o__Methanosarcinales;f__Methanosarcinaceae;g__Methanosarcina;s__Methanosarcina vacuolata
Figure 2B	Accumulibacter aalborgensis	RS_GCF_900089955.1	d__Bacteria;p__Proteobacteria;c__Gammaproteobacteria;o__Burkholderiales;f__Rhodocyclaceae;g__Accumulibacter;s__Accumulibacter aalborgensis
Figure 2B	Acidihalobacter prosperus	RS_GCF_000754095.2	d__Bacteria;p__Proteobacteria;c__Gammaproteobacteria;o__Ectothiorhodospirales;f__Acidihalobacteraceae;g__Acidihalobacter;s__Acidihalobacter prosperus
Figure 2B	Acidiphilium rubrum	RS_GCF_900156265.1	d__Bacteria;p__Proteobacteria;c__Alphaproteobacteria;o__Acetobacterales;f__Acetobacteraceae;g__Acidiphilium;s__Acidiphilium rubrum
Figure 2B		RS_GCF_000701585.1	d__Bacteria;p__Proteobacteria;c__Alphaproteobacteria;o__Acetobacterales;f__Acetobacteraceae;g__Acidiphilium;s__Acidiphilium rubrum
Figure 2B		GB_GCA_002279345.1	d__Bacteria;p__Proteobacteria;c__Alphaproteobacteria;o__Acetobacterales;f__Acetobacteraceae;g__Acidiphilium;s__Acidiphilium rubrum
Figure 2B		GB_GCA_002282635.1	d__Bacteria;p__Proteobacteria;c__Alphaproteobacteria;o__Acetobacterales;f__Acetobacteraceae;g__Acidiphilium;s__Acidiphilium rubrum
Figure 2B	Acidithiobacillus ferrivorans	RS_GCF_016250455.1	d__Bacteria;p__Proteobacteria;c__Gammaproteobacteria;o__Acidithiobacillales;f__Acidithiobacillaceae;g__Acidithiobacillus;s__Acidithiobacillus ferrivorans
Figure 2B		RS_GCF_018854855.1	d__Bacteria;p__Proteobacteria;c__Gammaproteobacteria;o__Acidithiobacillales;f__Acidithiobacillaceae;g__Acidithiobacillus;s__Acidithiobacillus ferrivorans
Figure 2B		RS_GCF_001685225.1	d__Bacteria;p__Proteobacteria;c__Gammaproteobacteria;o__Acidithiobacillales;f__Acidithiobacillaceae;g__Acidithiobacillus;s__Acidithiobacillus ferrivorans
Figure 2B		RS_GCF_018853935.1	d__Bacteria;p__Proteobacteria;c__Gammaproteobacteria;o__Acidithiobacillales;f__Acidithiobacillaceae;g__Acidithiobacillus;s__Acidithiobacillus ferrivorans
Figure 2B		RS_GCF_001857665.2	d__Bacteria;p__Proteobacteria;c__Gammaproteobacteria;o__Acidithiobacillales;f__Acidithiobacillaceae;g__Acidithiobacillus;s__Acidithiobacillus ferrivorans
Figure 2B		RS_GCF_900174455.1	d__Bacteria;p__Proteobacteria;c__Gammaproteobacteria;o__Acidithiobacillales;f__Acidithiobacillaceae;g__Acidithiobacillus;s__Acidithiobacillus ferrivorans
Figure 2B		RS_GCF_000214095.2	d__Bacteria;p__Proteobacteria;c__Gammaproteobacteria;o__Acidithiobacillales;f__Acidithiobacillaceae;g__Acidithiobacillus;s__Acidithiobacillus ferrivorans
Figure 2B		RS_GCF_000750615.1	d__Bacteria;p__Proteobacteria;c__Gammaproteobacteria;o__Acidithiobacillales;f__Acidithiobacillaceae;g__Acidithiobacillus;s__Acidithiobacillus ferrivorans
Figure 2B	Acidithiobacillus ferrooxidans	RS_GCF_013462805.1	d__Bacteria;p__Proteobacteria;c__Gammaproteobacteria;o__Acidithiobacillales;f__Acidithiobacillaceae;g__Acidithiobacillus;s__Acidithiobacillus ferrooxidans
Figure 2B		RS_GCF_017165975.1	d__Bacteria;p__Proteobacteria;c__Gammaproteobacteria;o__Acidithiobacillales;f__Acidithiobacillaceae;g__Acidithiobacillus;s__Acidithiobacillus ferrooxidans
Figure 2B		RS_GCF_001418795.1	d__Bacteria;p__Proteobacteria;c__Gammaproteobacteria;o__Acidithiobacillales;f__Acidithiobacillaceae;g__Acidithiobacillus;s__Acidithiobacillus ferrooxidans
Figure 2B		RS_GCF_018854265.1	d__Bacteria;p__Proteobacteria;c__Gammaproteobacteria;o__Acidithiobacillales;f__Acidithiobacillaceae;g__Acidithiobacillus;s__Acidithiobacillus ferrooxidans
Figure 2B		RS_GCF_018854475.1	d__Bacteria;p__Proteobacteria;c__Gammaproteobacteria;o__Acidithiobacillales;f__Acidithiobacillaceae;g__Acidithiobacillus;s__Acidithiobacillus ferrooxidans
Figure 2B		RS_GCF_018853455.1	d__Bacteria;p__Proteobacteria;c__Gammaproteobacteria;o__Acidithiobacillales;f__Acidithiobacillaceae;g__Acidithiobacillus;s__Acidithiobacillus ferrooxidans
Figure 2B		RS_GCF_018854395.1	d__Bacteria;p__Proteobacteria;c__Gammaproteobacteria;o__Acidithiobacillales;f__Acidithiobacillaceae;g__Acidithiobacillus;s__Acidithiobacillus ferrooxidans
Figure 2B		RS_GCF_001559335.1	d__Bacteria;p__Proteobacteria;c__Gammaproteobacteria;o__Acidithiobacillales;f__Acidithiobacillaceae;g__Acidithiobacillus;s__Acidithiobacillus ferrooxidans
Figure 2B		GB_GCA_001308895.1	d__Bacteria;p__Proteobacteria;c__Gammaproteobacteria;o__Acidithiobacillales;f__Acidithiobacillaceae;g__Acidithiobacillus;s__Acidithiobacillus ferrooxidans
Figure 2B		RS_GCF_010577825.1	d__Bacteria;p__Proteobacteria;c__Gammaproteobacteria;o__Acidithiobacillales;f__Acidithiobacillaceae;g__Acidithiobacillus;s__Acidithiobacillus ferrooxidans
Figure 2B		RS_GCF_000021485.1	d__Bacteria;p__Proteobacteria;c__Gammaproteobacteria;o__Acidithiobacillales;f__Acidithiobacillaceae;g__Acidithiobacillus;s__Acidithiobacillus ferrooxidans
Figure 2B		RS_GCF_000020825.1	d__Bacteria;p__Proteobacteria;c__Gammaproteobacteria;o__Acidithiobacillales;f__Acidithiobacillaceae;g__Acidithiobacillus;s__Acidithiobacillus ferrooxidans
Figure 2B		GB_GCA_003931975.1	d__Bacteria;p__Proteobacteria;c__Gammaproteobacteria;o__Acidithiobacillales;f__Acidithiobacillaceae;g__Acidithiobacillus;s__Acidithiobacillus ferrooxidans
Figure 2B		RS_GCF_017165965.1	d__Bacteria;p__Proteobacteria;c__Gammaproteobacteria;o__Acidithiobacillales;f__Acidithiobacillaceae;g__Acidithiobacillus;s__Acidithiobacillus ferrooxidans
Figure 2B		RS_GCF_003233765.1	d__Bacteria;p__Proteobacteria;c__Gammaproteobacteria;o__Acidithiobacillales;f__Acidithiobacillaceae;g__Acidithiobacillus;s__Acidithiobacillus ferrooxidans
Figure 2B		RS_GCF_018854495.1	d__Bacteria;p__Proteobacteria;c__Gammaproteobacteria;o__Acidithiobacillales;f__Acidithiobacillaceae;g__Acidithiobacillus;s__Acidithiobacillus ferrooxidans_C
Figure 2B	Acidobacterium capsulatum	RS_GCF_000022565.1	d__Bacteria;p__Acidobacteriota;c__Acidobacteriae;o__Acidobacteriales;f__Acidobacteriaceae;g__Acidobacterium;s__Acidobacterium capsulatum
Figure 2B		GB_GCA_003543335.1	d__Bacteria;p__Acidobacteriota;c__Acidobacteriae;o__Acidobacteriales;f__Acidobacteriaceae;g__Acidobacterium;s__Acidobacterium capsulatum
Figure 2B		GB_GCA_011333575.1	d__Bacteria;p__Acidobacteriota;c__Acidobacteriae;o__Acidobacteriales;f__Acidobacteriaceae;g__Acidobacterium;s__Acidobacterium capsulatum_A
Figure 2B	Afifella marina	RS_GCF_900102695.1	d__Bacteria;p__Proteobacteria;c__Alphaproteobacteria;o__Rhizobiales;f__Afifellaceae;g__Afifella;s__Afifella marina
Figure 2B		RS_GCF_016653175.1	d__Bacteria;p__Proteobacteria;c__Alphaproteobacteria;o__Rhizobiales;f__Afifellaceae;g__Afifella;s__Afifella marina
Figure 2B		RS_GCF_016584015.1	d__Bacteria;p__Proteobacteria;c__Alphaproteobacteria;o__Rhizobiales;f__Afifellaceae;g__Afifella;s__Afifella marina
Figure 2B		RS_GCF_016584005.1	d__Bacteria;p__Proteobacteria;c__Alphaproteobacteria;o__Rhizobiales;f__Afifellaceae;g__Afifella;s__Afifella marina
Figure 2B		RS_GCF_003258905.1	d__Bacteria;p__Proteobacteria;c__Alphaproteobacteria;o__Rhizobiales;f__Afifellaceae;g__Afifella;s__Afifella marina
Figure 2B	Alcaligenes faecalis	GB_GCA_018682645.1	d__Bacteria;p__Proteobacteria;c__Gammaproteobacteria;o__Burkholderiales;f__Burkholderiaceae;g__Alcaligenes;s__Alcaligenes faecalis
Figure 2B		RS_GCF_002120025.1	d__Bacteria;p__Proteobacteria;c__Gammaproteobacteria;o__Burkholderiales;f__Burkholderiaceae;g__Alcaligenes;s__Alcaligenes faecalis
Figure 2B		RS_GCF_003939865.1	d__Bacteria;p__Proteobacteria;c__Gammaproteobacteria;o__Burkholderiales;f__Burkholderiaceae;g__Alcaligenes;s__Alcaligenes faecalis
Figure 2B		RS_GCF_003813085.1	d__Bacteria;p__Proteobacteria;c__Gammaproteobacteria;o__Burkholderiales;f__Burkholderiaceae;g__Alcaligenes;s__Alcaligenes faecalis
Figure 2B		RS_GCF_016128035.1	d__Bacteria;p__Proteobacteria;c__Gammaproteobacteria;o__Burkholderiales;f__Burkholderiaceae;g__Alcaligenes;s__Alcaligenes faecalis
Figure 2B		RS_GCF_015905185.1	d__Bacteria;p__Proteobacteria;c__Gammaproteobacteria;o__Burkholderiales;f__Burkholderiaceae;g__Alcaligenes;s__Alcaligenes faecalis
Figure 2B		RS_GCF_003122065.1	d__Bacteria;p__Proteobacteria;c__Gammaproteobacteria;o__Burkholderiales;f__Burkholderiaceae;g__Alcaligenes;s__Alcaligenes faecalis
Figure 2B		RS_GCF_001748345.1	d__Bacteria;p__Proteobacteria;c__Gammaproteobacteria;o__Burkholderiales;f__Burkholderiaceae;g__Alcaligenes;s__Alcaligenes faecalis
Figure 2B		RS_GCF_002120075.1	d__Bacteria;p__Proteobacteria;c__Gammaproteobacteria;o__Burkholderiales;f__Burkholderiaceae;g__Alcaligenes;s__Alcaligenes faecalis
Figure 2B		RS_GCF_002120045.1	d__Bacteria;p__Proteobacteria;c__Gammaproteobacteria;o__Burkholderiales;f__Burkholderiaceae;g__Alcaligenes;s__Alcaligenes faecalis
Figure 2B		GB_GCA_002484125.1	d__Bacteria;p__Proteobacteria;c__Gammaproteobacteria;o__Burkholderiales;f__Burkholderiaceae;g__Alcaligenes;s__Alcaligenes faecalis
Figure 2B		RS_GCF_002443155.1	d__Bacteria;p__Proteobacteria;c__Gammaproteobacteria;o__Burkholderiales;f__Burkholderiaceae;g__Alcaligenes;s__Alcaligenes faecalis
Figure 2B		RS_GCF_016446305.1	d__Bacteria;p__Proteobacteria;c__Gammaproteobacteria;o__Burkholderiales;f__Burkholderiaceae;g__Alcaligenes;s__Alcaligenes faecalis
Figure 2B		RS_GCF_001641975.2	d__Bacteria;p__Proteobacteria;c__Gammaproteobacteria;o__Burkholderiales;f__Burkholderiaceae;g__Alcaligenes;s__Alcaligenes faecalis
Figure 2B		RS_GCF_001298815.1	d__Bacteria;p__Proteobacteria;c__Gammaproteobacteria;o__Burkholderiales;f__Burkholderiaceae;g__Alcaligenes;s__Alcaligenes faecalis
Figure 2B		RS_GCF_002119985.1	d__Bacteria;p__Proteobacteria;c__Gammaproteobacteria;o__Burkholderiales;f__Burkholderiaceae;g__Alcaligenes;s__Alcaligenes faecalis
Figure 2B		RS_GCF_008373885.1	d__Bacteria;p__Proteobacteria;c__Gammaproteobacteria;o__Burkholderiales;f__Burkholderiaceae;g__Alcaligenes;s__Alcaligenes faecalis
Figure 2B		RS_GCF_010092625.1	d__Bacteria;p__Proteobacteria;c__Gammaproteobacteria;o__Burkholderiales;f__Burkholderiaceae;g__Alcaligenes;s__Alcaligenes faecalis
Figure 2B		RS_GCF_000967305.2	d__Bacteria;p__Proteobacteria;c__Gammaproteobacteria;o__Burkholderiales;f__Burkholderiaceae;g__Alcaligenes;s__Alcaligenes faecalis
Figure 2B		RS_GCF_018066525.1	d__Bacteria;p__Proteobacteria;c__Gammaproteobacteria;o__Burkholderiales;f__Burkholderiaceae;g__Alcaligenes;s__Alcaligenes faecalis
Figure 2B		RS_GCF_002119995.1	d__Bacteria;p__Proteobacteria;c__Gammaproteobacteria;o__Burkholderiales;f__Burkholderiaceae;g__Alcaligenes;s__Alcaligenes faecalis
Figure 2B		RS_GCF_000739855.1	d__Bacteria;p__Proteobacteria;c__Gammaproteobacteria;o__Burkholderiales;f__Burkholderiaceae;g__Alcaligenes;s__Alcaligenes faecalis
Figure 2B		RS_GCF_004319585.1	d__Bacteria;p__Proteobacteria;c__Gammaproteobacteria;o__Burkholderiales;f__Burkholderiaceae;g__Alcaligenes;s__Alcaligenes faecalis_C
Figure 2B		RS_GCF_000275465.1	d__Bacteria;p__Proteobacteria;c__Gammaproteobacteria;o__Burkholderiales;f__Burkholderiaceae;g__Alcaligenes;s__Alcaligenes faecalis_C
Figure 2B		GB_GCA_002392125.1	d__Bacteria;p__Proteobacteria;c__Gammaproteobacteria;o__Burkholderiales;f__Burkholderiaceae;g__Alcaligenes;s__Alcaligenes faecalis_C
Figure 2B		RS_GCF_001516865.1	d__Bacteria;p__Proteobacteria;c__Gammaproteobacteria;o__Burkholderiales;f__Burkholderiaceae;g__Alcaligenes;s__Alcaligenes faecalis_C
Figure 2B		RS_GCF_009497775.1	d__Bacteria;p__Proteobacteria;c__Gammaproteobacteria;o__Burkholderiales;f__Burkholderiaceae;g__Alcaligenes;s__Alcaligenes faecalis_D
Figure 2B	Anaeromyxobacter dehalogenans	RS_GCF_000022145.1	d__Bacteria;p__Myxococcota;c__Myxococcia;o__Myxococcales;f__Anaeromyxobacteraceae;g__Anaeromyxobacter;s__Anaeromyxobacter dehalogenans
Figure 2B		RS_GCF_000020805.1	d__Bacteria;p__Myxococcota;c__Myxococcia;o__Myxococcales;f__Anaeromyxobacteraceae;g__Anaeromyxobacter;s__Anaeromyxobacter dehalogenans
Figure 2B		RS_GCF_000013385.1	d__Bacteria;p__Myxococcota;c__Myxococcia;o__Myxococcales;f__Anaeromyxobacteraceae;g__Anaeromyxobacter;s__Anaeromyxobacter dehalogenans_B
Figure 2B	Anaeromyxobacter sp	RS_GCF_000017505.1	d__Bacteria;p__Myxococcota;c__Myxococcia;o__Myxococcales;f__Anaeromyxobacteraceae;g__Anaeromyxobacter;s__Anaeromyxobacter sp000017505
Figure 2B		RS_GCF_000964525.1	d__Bacteria;p__Myxococcota;c__Myxococcia;o__Myxococcales;f__Anaeromyxobacteraceae;g__Anaeromyxobacter;s__Anaeromyxobacter sp000964525
Figure 2B	Aquabacterium sp	GB_GCA_018057285.1	d__Bacteria;p__Proteobacteria;c__Gammaproteobacteria;o__Burkholderiales;f__Burkholderiaceae;g__Aquabacterium;s__Aquabacterium sp017994835
Figure 2B		GB_GCA_017994835.1	d__Bacteria;p__Proteobacteria;c__Gammaproteobacteria;o__Burkholderiales;f__Burkholderiaceae;g__Aquabacterium;s__Aquabacterium sp017994835
Figure 2B		GB_GCA_015999995.1	d__Bacteria;p__Proteobacteria;c__Gammaproteobacteria;o__Burkholderiales;f__Burkholderiaceae;g__Aquabacterium;s__Aquabacterium sp016000265
Figure 2B		GB_GCA_016000265.1	d__Bacteria;p__Proteobacteria;c__Gammaproteobacteria;o__Burkholderiales;f__Burkholderiaceae;g__Aquabacterium;s__Aquabacterium sp016000265
Figure 2B		GB_GCA_017989885.1	d__Bacteria;p__Proteobacteria;c__Gammaproteobacteria;o__Burkholderiales;f__Burkholderiaceae;g__Aquabacterium;s__Aquabacterium sp017989885
Figure 2B		GB_GCA_017989765.1	d__Bacteria;p__Proteobacteria;c__Gammaproteobacteria;o__Burkholderiales;f__Burkholderiaceae;g__Aquabacterium;s__Aquabacterium sp017989885
Figure 2B		GB_GCA_001770775.1	d__Bacteria;p__Proteobacteria;c__Gammaproteobacteria;o__Burkholderiales;f__Burkholderiaceae;g__Aquabacterium;s__Aquabacterium sp001770775
Figure 2B		GB_GCA_001772175.1	d__Bacteria;p__Proteobacteria;c__Gammaproteobacteria;o__Burkholderiales;f__Burkholderiaceae;g__Aquabacterium;s__Aquabacterium sp001770775
Figure 2B		GB_GCA_903925245.1	d__Bacteria;p__Proteobacteria;c__Gammaproteobacteria;o__Burkholderiales;f__Burkholderiaceae;g__Aquabacterium;s__Aquabacterium sp903894125
Figure 2B		GB_GCA_903894125.1	d__Bacteria;p__Proteobacteria;c__Gammaproteobacteria;o__Burkholderiales;f__Burkholderiaceae;g__Aquabacterium;s__Aquabacterium sp903894125
Figure 2B		GB_GCA_002380275.1	d__Bacteria;p__Proteobacteria;c__Gammaproteobacteria;o__Burkholderiales;f__Burkholderiaceae;g__Aquabacterium;s__Aquabacterium sp002339015
Figure 2B		GB_GCA_002339015.1	d__Bacteria;p__Proteobacteria;c__Gammaproteobacteria;o__Burkholderiales;f__Burkholderiaceae;g__Aquabacterium;s__Aquabacterium sp002339015
Figure 2B		GB_GCA_004297605.1	d__Bacteria;p__Proteobacteria;c__Gammaproteobacteria;o__Burkholderiales;f__Burkholderiaceae;g__Aquabacterium;s__Aquabacterium sp004322345
Figure 2B		GB_GCA_004322345.1	d__Bacteria;p__Proteobacteria;c__Gammaproteobacteria;o__Burkholderiales;f__Burkholderiaceae;g__Aquabacterium;s__Aquabacterium sp004322345
Figure 2B		GB_GCA_013822685.1	d__Bacteria;p__Proteobacteria;c__Gammaproteobacteria;o__Burkholderiales;f__Burkholderiaceae;g__Aquabacterium;s__Aquabacterium sp013822685
Figure 2B		GB_GCA_001770725.1	d__Bacteria;p__Proteobacteria;c__Gammaproteobacteria;o__Burkholderiales;f__Burkholderiaceae;g__Aquabacterium;s__Aquabacterium sp001770725
Figure 2B		GB_GCA_014378415.1	d__Bacteria;p__Proteobacteria;c__Gammaproteobacteria;o__Burkholderiales;f__Burkholderiaceae;g__Aquabacterium;s__Aquabacterium sp014378415
Figure 2B		GB_GCA_016234775.1	d__Bacteria;p__Proteobacteria;c__Gammaproteobacteria;o__Burkholderiales;f__Burkholderiaceae;g__Aquabacterium;s__Aquabacterium sp016234775
Figure 2B		RS_GCF_000768065.1	d__Bacteria;p__Proteobacteria;c__Gammaproteobacteria;o__Burkholderiales;f__Burkholderiaceae;g__Aquabacterium;s__Aquabacterium sp000768065
Figure 2B		GB_GCA_016185075.1	d__Bacteria;p__Proteobacteria;c__Gammaproteobacteria;o__Burkholderiales;f__Burkholderiaceae;g__Aquabacterium;s__Aquabacterium sp016185075
Figure 2B		GB_GCA_003963115.1	d__Bacteria;p__Proteobacteria;c__Gammaproteobacteria;o__Burkholderiales;f__Burkholderiaceae;g__Aquabacterium;s__Aquabacterium sp003963115
Figure 2B		RS_GCF_003933735.1	d__Bacteria;p__Proteobacteria;c__Gammaproteobacteria;o__Burkholderiales;f__Burkholderiaceae;g__Aquabacterium;s__Aquabacterium sp003933735
Figure 2B		GB_GCA_005502875.1	d__Bacteria;p__Proteobacteria;c__Gammaproteobacteria;o__Burkholderiales;f__Burkholderiaceae;g__Aquabacterium;s__Aquabacterium sp005502875
Figure 2B		GB_GCA_903871865.1	d__Bacteria;p__Proteobacteria;c__Gammaproteobacteria;o__Burkholderiales;f__Burkholderiaceae;g__Aquabacterium;s__Aquabacterium sp903871865
Figure 2B		GB_GCA_016219375.1	d__Bacteria;p__Proteobacteria;c__Gammaproteobacteria;o__Burkholderiales;f__Burkholderiaceae;g__Aquabacterium;s__Aquabacterium sp016219375
Figure 2B		GB_GCA_016195855.1	d__Bacteria;p__Proteobacteria;c__Gammaproteobacteria;o__Burkholderiales;f__Burkholderiaceae;g__Aquabacterium;s__Aquabacterium sp016195855
Figure 2B		GB_GCA_004297345.1	d__Bacteria;p__Proteobacteria;c__Gammaproteobacteria;o__Burkholderiales;f__Burkholderiaceae;g__Aquabacterium;s__Aquabacterium sp004297345
Figure 2B	Azoarcus sp	RS_GCF_006496635.1	d__Bacteria;p__Proteobacteria;c__Gammaproteobacteria;o__Burkholderiales;f__Rhodocyclaceae;g__Azoarcus;s__Azoarcus sp006496635
Figure 2B		RS_GCF_012911025.1	d__Bacteria;p__Proteobacteria;c__Gammaproteobacteria;o__Burkholderiales;f__Rhodocyclaceae;g__Azoarcus;s__Azoarcus sp012911025
Figure 2B	Blastochloris tepida	RS_GCF_003966715.1	d__Bacteria;p__Proteobacteria;c__Alphaproteobacteria;o__Rhizobiales;f__Xanthobacteraceae;g__Blastochloris;s__Blastochloris tepida
Figure 2B	Blastochloris viridis	RS_GCF_001402875.1	d__Bacteria;p__Proteobacteria;c__Alphaproteobacteria;o__Rhizobiales;f__Xanthobacteraceae;g__Blastochloris;s__Blastochloris viridis
Figure 2B		RS_GCF_001459775.1	d__Bacteria;p__Proteobacteria;c__Alphaproteobacteria;o__Rhizobiales;f__Xanthobacteraceae;g__Blastochloris;s__Blastochloris viridis
Figure 2B		RS_GCF_001548155.2	d__Bacteria;p__Proteobacteria;c__Alphaproteobacteria;o__Rhizobiales;f__Xanthobacteraceae;g__Blastochloris;s__Blastochloris viridis
Figure 2B	Bradyrhizobium erythrophlei	RS_GCF_018129485.1	d__Bacteria;p__Proteobacteria;c__Alphaproteobacteria;o__Rhizobiales;f__Xanthobacteraceae;g__Bradyrhizobium;s__Bradyrhizobium erythrophlei_E
Figure 2B		RS_GCF_018129565.1	d__Bacteria;p__Proteobacteria;c__Alphaproteobacteria;o__Rhizobiales;f__Xanthobacteraceae;g__Bradyrhizobium;s__Bradyrhizobium erythrophlei_E
Figure 2B		RS_GCF_018131205.1	d__Bacteria;p__Proteobacteria;c__Alphaproteobacteria;o__Rhizobiales;f__Xanthobacteraceae;g__Bradyrhizobium;s__Bradyrhizobium erythrophlei_E
Figure 2B		RS_GCF_900105845.1	d__Bacteria;p__Proteobacteria;c__Alphaproteobacteria;o__Rhizobiales;f__Xanthobacteraceae;g__Bradyrhizobium;s__Bradyrhizobium erythrophlei_E
Figure 2B		RS_GCF_018129725.1	d__Bacteria;p__Proteobacteria;c__Alphaproteobacteria;o__Rhizobiales;f__Xanthobacteraceae;g__Bradyrhizobium;s__Bradyrhizobium erythrophlei_E
Figure 2B		RS_GCF_900129425.1	d__Bacteria;p__Proteobacteria;c__Alphaproteobacteria;o__Rhizobiales;f__Xanthobacteraceae;g__Bradyrhizobium;s__Bradyrhizobium erythrophlei_C
Figure 2B		RS_GCF_900129675.1	d__Bacteria;p__Proteobacteria;c__Alphaproteobacteria;o__Rhizobiales;f__Xanthobacteraceae;g__Bradyrhizobium;s__Bradyrhizobium erythrophlei_A
Figure 2B		RS_GCF_900129505.1	d__Bacteria;p__Proteobacteria;c__Alphaproteobacteria;o__Rhizobiales;f__Xanthobacteraceae;g__Bradyrhizobium;s__Bradyrhizobium erythrophlei_D
Figure 2B		RS_GCF_900142985.1	d__Bacteria;p__Proteobacteria;c__Alphaproteobacteria;o__Rhizobiales;f__Xanthobacteraceae;g__Bradyrhizobium;s__Bradyrhizobium erythrophlei_B
Figure 2B	Bradyrhizobium sp	RS_GCF_018129585.1	d__Bacteria;p__Proteobacteria;c__Alphaproteobacteria;o__Rhizobiales;f__Xanthobacteraceae;g__Bradyrhizobium;s__Bradyrhizobium sp003020075
Figure 2B		RS_GCF_003020075.1	d__Bacteria;p__Proteobacteria;c__Alphaproteobacteria;o__Rhizobiales;f__Xanthobacteraceae;g__Bradyrhizobium;s__Bradyrhizobium sp003020075
Figure 2B		RS_GCF_016839165.1	d__Bacteria;p__Proteobacteria;c__Alphaproteobacteria;o__Rhizobiales;f__Xanthobacteraceae;g__Bradyrhizobium;s__Bradyrhizobium sp003020075
Figure 2B		RS_GCF_018129535.1	d__Bacteria;p__Proteobacteria;c__Alphaproteobacteria;o__Rhizobiales;f__Xanthobacteraceae;g__Bradyrhizobium;s__Bradyrhizobium sp003020075
Figure 2B		RS_GCF_012274525.1	d__Bacteria;p__Proteobacteria;c__Alphaproteobacteria;o__Rhizobiales;f__Xanthobacteraceae;g__Bradyrhizobium;s__Bradyrhizobium sp003020075
Figure 2B		GB_GCA_002256335.1	d__Bacteria;p__Proteobacteria;c__Alphaproteobacteria;o__Rhizobiales;f__Xanthobacteraceae;g__Bradyrhizobium;s__Bradyrhizobium sp003020075
Figure 2B		GB_GCA_003476985.1	d__Bacteria;p__Proteobacteria;c__Alphaproteobacteria;o__Rhizobiales;f__Xanthobacteraceae;g__Bradyrhizobium;s__Bradyrhizobium sp003020075
Figure 2B		RS_GCF_018129885.1	d__Bacteria;p__Proteobacteria;c__Alphaproteobacteria;o__Rhizobiales;f__Xanthobacteraceae;g__Bradyrhizobium;s__Bradyrhizobium sp003020075
Figure 2B		RS_GCF_018129745.1	d__Bacteria;p__Proteobacteria;c__Alphaproteobacteria;o__Rhizobiales;f__Xanthobacteraceae;g__Bradyrhizobium;s__Bradyrhizobium sp003020075
Figure 2B		GB_GCA_003476565.1	d__Bacteria;p__Proteobacteria;c__Alphaproteobacteria;o__Rhizobiales;f__Xanthobacteraceae;g__Bradyrhizobium;s__Bradyrhizobium sp003020075
Figure 2B		RS_GCF_018129445.1	d__Bacteria;p__Proteobacteria;c__Alphaproteobacteria;o__Rhizobiales;f__Xanthobacteraceae;g__Bradyrhizobium;s__Bradyrhizobium sp003020075
Figure 2B		GB_GCA_000465325.1	d__Bacteria;p__Proteobacteria;c__Alphaproteobacteria;o__Rhizobiales;f__Xanthobacteraceae;g__Bradyrhizobium;s__Bradyrhizobium sp003020075
Figure 2B		GB_GCA_003476535.1	d__Bacteria;p__Proteobacteria;c__Alphaproteobacteria;o__Rhizobiales;f__Xanthobacteraceae;g__Bradyrhizobium;s__Bradyrhizobium sp003020075
Figure 2B		RS_GCF_018129505.1	d__Bacteria;p__Proteobacteria;c__Alphaproteobacteria;o__Rhizobiales;f__Xanthobacteraceae;g__Bradyrhizobium;s__Bradyrhizobium sp003020075
Figure 2B		RS_GCF_018129905.1	d__Bacteria;p__Proteobacteria;c__Alphaproteobacteria;o__Rhizobiales;f__Xanthobacteraceae;g__Bradyrhizobium;s__Bradyrhizobium sp003020075
Figure 2B		RS_GCF_018130025.1	d__Bacteria;p__Proteobacteria;c__Alphaproteobacteria;o__Rhizobiales;f__Xanthobacteraceae;g__Bradyrhizobium;s__Bradyrhizobium sp003020075
Figure 2B		RS_GCF_017565645.1	d__Bacteria;p__Proteobacteria;c__Alphaproteobacteria;o__Rhizobiales;f__Xanthobacteraceae;g__Bradyrhizobium;s__Bradyrhizobium sp011516635
Figure 2B		RS_GCF_011068405.3	d__Bacteria;p__Proteobacteria;c__Alphaproteobacteria;o__Rhizobiales;f__Xanthobacteraceae;g__Bradyrhizobium;s__Bradyrhizobium sp011516635
Figure 2B		RS_GCF_018130445.1	d__Bacteria;p__Proteobacteria;c__Alphaproteobacteria;o__Rhizobiales;f__Xanthobacteraceae;g__Bradyrhizobium;s__Bradyrhizobium sp011516635
Figure 2B		RS_GCF_017565685.1	d__Bacteria;p__Proteobacteria;c__Alphaproteobacteria;o__Rhizobiales;f__Xanthobacteraceae;g__Bradyrhizobium;s__Bradyrhizobium sp011516635
Figure 2B		RS_GCF_900011265.1	d__Bacteria;p__Proteobacteria;c__Alphaproteobacteria;o__Rhizobiales;f__Xanthobacteraceae;g__Bradyrhizobium;s__Bradyrhizobium sp011516635
Figure 2B		RS_GCF_018130275.1	d__Bacteria;p__Proteobacteria;c__Alphaproteobacteria;o__Rhizobiales;f__Xanthobacteraceae;g__Bradyrhizobium;s__Bradyrhizobium sp011516635
Figure 2B		RS_GCF_004634465.1	d__Bacteria;p__Proteobacteria;c__Alphaproteobacteria;o__Rhizobiales;f__Xanthobacteraceae;g__Bradyrhizobium;s__Bradyrhizobium sp011516635
Figure 2B		RS_GCF_011516635.3	d__Bacteria;p__Proteobacteria;c__Alphaproteobacteria;o__Rhizobiales;f__Xanthobacteraceae;g__Bradyrhizobium;s__Bradyrhizobium sp011516635
Figure 2B		RS_GCF_000482525.1	d__Bacteria;p__Proteobacteria;c__Alphaproteobacteria;o__Rhizobiales;f__Xanthobacteraceae;g__Bradyrhizobium;s__Bradyrhizobium sp011516635
Figure 2B		RS_GCF_002108935.1	d__Bacteria;p__Proteobacteria;c__Alphaproteobacteria;o__Rhizobiales;f__Xanthobacteraceae;g__Bradyrhizobium;s__Bradyrhizobium sp011516635
Figure 2B		RS_GCF_001887695.1	d__Bacteria;p__Proteobacteria;c__Alphaproteobacteria;o__Rhizobiales;f__Xanthobacteraceae;g__Bradyrhizobium;s__Bradyrhizobium sp011516635
Figure 2B		RS_GCF_014198295.1	d__Bacteria;p__Proteobacteria;c__Alphaproteobacteria;o__Rhizobiales;f__Xanthobacteraceae;g__Bradyrhizobium;s__Bradyrhizobium sp900114915
Figure 2B		RS_GCF_013408065.1	d__Bacteria;p__Proteobacteria;c__Alphaproteobacteria;o__Rhizobiales;f__Xanthobacteraceae;g__Bradyrhizobium;s__Bradyrhizobium sp900114915
Figure 2B		RS_GCF_900114915.1	d__Bacteria;p__Proteobacteria;c__Alphaproteobacteria;o__Rhizobiales;f__Xanthobacteraceae;g__Bradyrhizobium;s__Bradyrhizobium sp900114915
Figure 2B		RS_GCF_014198235.1	d__Bacteria;p__Proteobacteria;c__Alphaproteobacteria;o__Rhizobiales;f__Xanthobacteraceae;g__Bradyrhizobium;s__Bradyrhizobium sp900114915
Figure 2B		RS_GCF_014198315.1	d__Bacteria;p__Proteobacteria;c__Alphaproteobacteria;o__Rhizobiales;f__Xanthobacteraceae;g__Bradyrhizobium;s__Bradyrhizobium sp900114915
Figure 2B		RS_GCF_014197905.1	d__Bacteria;p__Proteobacteria;c__Alphaproteobacteria;o__Rhizobiales;f__Xanthobacteraceae;g__Bradyrhizobium;s__Bradyrhizobium sp900114915
Figure 2B		RS_GCF_014198205.1	d__Bacteria;p__Proteobacteria;c__Alphaproteobacteria;o__Rhizobiales;f__Xanthobacteraceae;g__Bradyrhizobium;s__Bradyrhizobium sp900114915
Figure 2B		RS_GCF_000379585.1	d__Bacteria;p__Proteobacteria;c__Alphaproteobacteria;o__Rhizobiales;f__Xanthobacteraceae;g__Bradyrhizobium;s__Bradyrhizobium sp900114915
Figure 2B		RS_GCF_018130145.1	d__Bacteria;p__Proteobacteria;c__Alphaproteobacteria;o__Rhizobiales;f__Xanthobacteraceae;g__Bradyrhizobium;s__Bradyrhizobium sp018130145
Figure 2B		RS_GCF_018130125.1	d__Bacteria;p__Proteobacteria;c__Alphaproteobacteria;o__Rhizobiales;f__Xanthobacteraceae;g__Bradyrhizobium;s__Bradyrhizobium sp018130145
Figure 2B		RS_GCF_018129415.1	d__Bacteria;p__Proteobacteria;c__Alphaproteobacteria;o__Rhizobiales;f__Xanthobacteraceae;g__Bradyrhizobium;s__Bradyrhizobium sp018130145
Figure 2B		RS_GCF_018130185.1	d__Bacteria;p__Proteobacteria;c__Alphaproteobacteria;o__Rhizobiales;f__Xanthobacteraceae;g__Bradyrhizobium;s__Bradyrhizobium sp018130145
Figure 2B		RS_GCF_018131065.1	d__Bacteria;p__Proteobacteria;c__Alphaproteobacteria;o__Rhizobiales;f__Xanthobacteraceae;g__Bradyrhizobium;s__Bradyrhizobium sp018130145
Figure 2B		RS_GCF_018130205.1	d__Bacteria;p__Proteobacteria;c__Alphaproteobacteria;o__Rhizobiales;f__Xanthobacteraceae;g__Bradyrhizobium;s__Bradyrhizobium sp018130145
Figure 2B		RS_GCF_018130065.1	d__Bacteria;p__Proteobacteria;c__Alphaproteobacteria;o__Rhizobiales;f__Xanthobacteraceae;g__Bradyrhizobium;s__Bradyrhizobium sp018130065
Figure 2B		RS_GCF_018130325.1	d__Bacteria;p__Proteobacteria;c__Alphaproteobacteria;o__Rhizobiales;f__Xanthobacteraceae;g__Bradyrhizobium;s__Bradyrhizobium sp018130065
Figure 2B		RS_GCF_018130105.1	d__Bacteria;p__Proteobacteria;c__Alphaproteobacteria;o__Rhizobiales;f__Xanthobacteraceae;g__Bradyrhizobium;s__Bradyrhizobium sp018130065
Figure 2B		RS_GCF_018130085.1	d__Bacteria;p__Proteobacteria;c__Alphaproteobacteria;o__Rhizobiales;f__Xanthobacteraceae;g__Bradyrhizobium;s__Bradyrhizobium sp018130065
Figure 2B		RS_GCF_018130345.1	d__Bacteria;p__Proteobacteria;c__Alphaproteobacteria;o__Rhizobiales;f__Xanthobacteraceae;g__Bradyrhizobium;s__Bradyrhizobium sp018130065
Figure 2B		RS_GCF_000497675.1	d__Bacteria;p__Proteobacteria;c__Alphaproteobacteria;o__Rhizobiales;f__Xanthobacteraceae;g__Bradyrhizobium;s__Bradyrhizobium sp002831585
Figure 2B		RS_GCF_001705105.1	d__Bacteria;p__Proteobacteria;c__Alphaproteobacteria;o__Rhizobiales;f__Xanthobacteraceae;g__Bradyrhizobium;s__Bradyrhizobium sp002831585
Figure 2B		RS_GCF_002831585.1	d__Bacteria;p__Proteobacteria;c__Alphaproteobacteria;o__Rhizobiales;f__Xanthobacteraceae;g__Bradyrhizobium;s__Bradyrhizobium sp002831585
Figure 2B		RS_GCF_000878305.1	d__Bacteria;p__Proteobacteria;c__Alphaproteobacteria;o__Rhizobiales;f__Xanthobacteraceae;g__Bradyrhizobium;s__Bradyrhizobium sp002831585
Figure 2B		GB_GCA_002341725.1	d__Bacteria;p__Proteobacteria;c__Alphaproteobacteria;o__Rhizobiales;f__Xanthobacteraceae;g__Bradyrhizobium;s__Bradyrhizobium sp002831585
Figure 2B		RS_GCF_015291745.1	d__Bacteria;p__Proteobacteria;c__Alphaproteobacteria;o__Rhizobiales;f__Xanthobacteraceae;g__Bradyrhizobium;s__Bradyrhizobium sp015291745
Figure 2B		RS_GCF_018130305.1	d__Bacteria;p__Proteobacteria;c__Alphaproteobacteria;o__Rhizobiales;f__Xanthobacteraceae;g__Bradyrhizobium;s__Bradyrhizobium sp015291745
Figure 2B		RS_GCF_018131165.1	d__Bacteria;p__Proteobacteria;c__Alphaproteobacteria;o__Rhizobiales;f__Xanthobacteraceae;g__Bradyrhizobium;s__Bradyrhizobium sp015291745
Figure 2B		RS_GCF_018131145.1	d__Bacteria;p__Proteobacteria;c__Alphaproteobacteria;o__Rhizobiales;f__Xanthobacteraceae;g__Bradyrhizobium;s__Bradyrhizobium sp015291745
Figure 2B		RS_GCF_018736105.1	d__Bacteria;p__Proteobacteria;c__Alphaproteobacteria;o__Rhizobiales;f__Xanthobacteraceae;g__Bradyrhizobium;s__Bradyrhizobium sp018736105
Figure 2B		RS_GCF_018736125.1	d__Bacteria;p__Proteobacteria;c__Alphaproteobacteria;o__Rhizobiales;f__Xanthobacteraceae;g__Bradyrhizobium;s__Bradyrhizobium sp018736105
Figure 2B		RS_GCF_018736085.1	d__Bacteria;p__Proteobacteria;c__Alphaproteobacteria;o__Rhizobiales;f__Xanthobacteraceae;g__Bradyrhizobium;s__Bradyrhizobium sp018736105
Figure 2B		RS_GCF_013178945.1	d__Bacteria;p__Proteobacteria;c__Alphaproteobacteria;o__Rhizobiales;f__Xanthobacteraceae;g__Bradyrhizobium;s__Bradyrhizobium sp013178945
Figure 2B		RS_GCF_013178975.1	d__Bacteria;p__Proteobacteria;c__Alphaproteobacteria;o__Rhizobiales;f__Xanthobacteraceae;g__Bradyrhizobium;s__Bradyrhizobium sp013178945
Figure 2B		RS_GCF_013178925.1	d__Bacteria;p__Proteobacteria;c__Alphaproteobacteria;o__Rhizobiales;f__Xanthobacteraceae;g__Bradyrhizobium;s__Bradyrhizobium sp013178945
Figure 2B		RS_GCF_018130685.1	d__Bacteria;p__Proteobacteria;c__Alphaproteobacteria;o__Rhizobiales;f__Xanthobacteraceae;g__Bradyrhizobium;s__Bradyrhizobium sp011602485
Figure 2B		RS_GCF_018130565.1	d__Bacteria;p__Proteobacteria;c__Alphaproteobacteria;o__Rhizobiales;f__Xanthobacteraceae;g__Bradyrhizobium;s__Bradyrhizobium sp011602485
Figure 2B		RS_GCF_011602485.1	d__Bacteria;p__Proteobacteria;c__Alphaproteobacteria;o__Rhizobiales;f__Xanthobacteraceae;g__Bradyrhizobium;s__Bradyrhizobium sp011602485
Figure 2B		GB_GCA_019247825.1	d__Bacteria;p__Proteobacteria;c__Alphaproteobacteria;o__Rhizobiales;f__Xanthobacteraceae;g__Bradyrhizobium;s__Bradyrhizobium sp019244115
Figure 2B		GB_GCA_019244115.1	d__Bacteria;p__Proteobacteria;c__Alphaproteobacteria;o__Rhizobiales;f__Xanthobacteraceae;g__Bradyrhizobium;s__Bradyrhizobium sp019244115
Figure 2B		RS_GCF_000239755.1	d__Bacteria;p__Proteobacteria;c__Alphaproteobacteria;o__Rhizobiales;f__Xanthobacteraceae;g__Bradyrhizobium;s__Bradyrhizobium sp900176205
Figure 2B		RS_GCF_900176205.1	d__Bacteria;p__Proteobacteria;c__Alphaproteobacteria;o__Rhizobiales;f__Xanthobacteraceae;g__Bradyrhizobium;s__Bradyrhizobium sp900176205
Figure 2B		GB_GCA_005885285.1	d__Bacteria;p__Proteobacteria;c__Alphaproteobacteria;o__Rhizobiales;f__Xanthobacteraceae;g__Bradyrhizobium;s__Bradyrhizobium sp005885285
Figure 2B		GB_GCA_005884545.1	d__Bacteria;p__Proteobacteria;c__Alphaproteobacteria;o__Rhizobiales;f__Xanthobacteraceae;g__Bradyrhizobium;s__Bradyrhizobium sp005885285
Figure 2B		RS_GCF_018129465.1	d__Bacteria;p__Proteobacteria;c__Alphaproteobacteria;o__Rhizobiales;f__Xanthobacteraceae;g__Bradyrhizobium;s__Bradyrhizobium sp013240495
Figure 2B		RS_GCF_013240495.1	d__Bacteria;p__Proteobacteria;c__Alphaproteobacteria;o__Rhizobiales;f__Xanthobacteraceae;g__Bradyrhizobium;s__Bradyrhizobium sp013240495
Figure 2B		RS_GCF_000938235.1	d__Bacteria;p__Proteobacteria;c__Alphaproteobacteria;o__Rhizobiales;f__Xanthobacteraceae;g__Bradyrhizobium;s__Bradyrhizobium sp000938305
Figure 2B		RS_GCF_000938305.1	d__Bacteria;p__Proteobacteria;c__Alphaproteobacteria;o__Rhizobiales;f__Xanthobacteraceae;g__Bradyrhizobium;s__Bradyrhizobium sp000938305
Figure 2B		RS_GCF_900099855.1	d__Bacteria;p__Proteobacteria;c__Alphaproteobacteria;o__Rhizobiales;f__Xanthobacteraceae;g__Bradyrhizobium;s__Bradyrhizobium sp004212635
Figure 2B		RS_GCF_004212635.1	d__Bacteria;p__Proteobacteria;c__Alphaproteobacteria;o__Rhizobiales;f__Xanthobacteraceae;g__Bradyrhizobium;s__Bradyrhizobium sp004212635
Figure 2B		RS_GCF_000518345.1	d__Bacteria;p__Proteobacteria;c__Alphaproteobacteria;o__Rhizobiales;f__Xanthobacteraceae;g__Bradyrhizobium;s__Bradyrhizobium sp000515415
Figure 2B		RS_GCF_000515415.1	d__Bacteria;p__Proteobacteria;c__Alphaproteobacteria;o__Rhizobiales;f__Xanthobacteraceae;g__Bradyrhizobium;s__Bradyrhizobium sp000515415
Figure 2B		RS_GCF_000938285.1	d__Bacteria;p__Proteobacteria;c__Alphaproteobacteria;o__Rhizobiales;f__Xanthobacteraceae;g__Bradyrhizobium;s__Bradyrhizobium sp000938255
Figure 2B		RS_GCF_000938255.1	d__Bacteria;p__Proteobacteria;c__Alphaproteobacteria;o__Rhizobiales;f__Xanthobacteraceae;g__Bradyrhizobium;s__Bradyrhizobium sp000938255
Figure 2B		RS_GCF_005937885.2	d__Bacteria;p__Proteobacteria;c__Alphaproteobacteria;o__Rhizobiales;f__Xanthobacteraceae;g__Bradyrhizobium;s__Bradyrhizobium sp005937885
Figure 2B		RS_GCF_005937905.2	d__Bacteria;p__Proteobacteria;c__Alphaproteobacteria;o__Rhizobiales;f__Xanthobacteraceae;g__Bradyrhizobium;s__Bradyrhizobium sp005937885
Figure 2B		RS_GCF_001593325.1	d__Bacteria;p__Proteobacteria;c__Alphaproteobacteria;o__Rhizobiales;f__Xanthobacteraceae;g__Bradyrhizobium;s__Bradyrhizobium sp000296215
Figure 2B		RS_GCF_000296215.2	d__Bacteria;p__Proteobacteria;c__Alphaproteobacteria;o__Rhizobiales;f__Xanthobacteraceae;g__Bradyrhizobium;s__Bradyrhizobium sp000296215
Figure 2B		RS_GCF_900011245.1	d__Bacteria;p__Proteobacteria;c__Alphaproteobacteria;o__Rhizobiales;f__Xanthobacteraceae;g__Bradyrhizobium;s__Bradyrhizobium sp000244915
Figure 2B		RS_GCF_000244915.1	d__Bacteria;p__Proteobacteria;c__Alphaproteobacteria;o__Rhizobiales;f__Xanthobacteraceae;g__Bradyrhizobium;s__Bradyrhizobium sp000244915
Figure 2B		RS_GCF_014873235.1	d__Bacteria;p__Proteobacteria;c__Alphaproteobacteria;o__Rhizobiales;f__Xanthobacteraceae;g__Bradyrhizobium;s__Bradyrhizobium sp018130165
Figure 2B		RS_GCF_018130165.1	d__Bacteria;p__Proteobacteria;c__Alphaproteobacteria;o__Rhizobiales;f__Xanthobacteraceae;g__Bradyrhizobium;s__Bradyrhizobium sp018130165
Figure 2B		GB_GCA_016219575.1	d__Bacteria;p__Proteobacteria;c__Alphaproteobacteria;o__Rhizobiales;f__Xanthobacteraceae;g__Bradyrhizobium;s__Bradyrhizobium sp016219575
Figure 2B		RS_GCF_015624505.1	d__Bacteria;p__Proteobacteria;c__Alphaproteobacteria;o__Rhizobiales;f__Xanthobacteraceae;g__Bradyrhizobium;s__Bradyrhizobium sp015624505
Figure 2B		RS_GCF_900109945.1	d__Bacteria;p__Proteobacteria;c__Alphaproteobacteria;o__Rhizobiales;f__Xanthobacteraceae;g__Bradyrhizobium;s__Bradyrhizobium sp900109945
Figure 2B		GB_GCA_005884855.1	d__Bacteria;p__Proteobacteria;c__Alphaproteobacteria;o__Rhizobiales;f__Xanthobacteraceae;g__Bradyrhizobium;s__Bradyrhizobium sp005884855
Figure 2B		RS_GCF_000617845.2	d__Bacteria;p__Proteobacteria;c__Alphaproteobacteria;o__Rhizobiales;f__Xanthobacteraceae;g__Bradyrhizobium;s__Bradyrhizobium sp000617845
Figure 2B		RS_GCF_015291665.1	d__Bacteria;p__Proteobacteria;c__Alphaproteobacteria;o__Rhizobiales;f__Xanthobacteraceae;g__Bradyrhizobium;s__Bradyrhizobium sp015291665
Figure 2B		RS_GCF_000244935.1	d__Bacteria;p__Proteobacteria;c__Alphaproteobacteria;o__Rhizobiales;f__Xanthobacteraceae;g__Bradyrhizobium;s__Bradyrhizobium sp000244935
Figure 2B		RS_GCF_002531575.1	d__Bacteria;p__Proteobacteria;c__Alphaproteobacteria;o__Rhizobiales;f__Xanthobacteraceae;g__Bradyrhizobium;s__Bradyrhizobium sp002531575
Figure 2B		RS_GCF_018398895.1	d__Bacteria;p__Proteobacteria;c__Alphaproteobacteria;o__Rhizobiales;f__Xanthobacteraceae;g__Bradyrhizobium;s__Bradyrhizobium sp018398895
Figure 2B		RS_GCF_001590795.1	d__Bacteria;p__Proteobacteria;c__Alphaproteobacteria;o__Rhizobiales;f__Xanthobacteraceae;g__Bradyrhizobium;s__Bradyrhizobium sp001590795
Figure 2B		GB_GCA_019243075.1	d__Bacteria;p__Proteobacteria;c__Alphaproteobacteria;o__Rhizobiales;f__Xanthobacteraceae;g__Bradyrhizobium;s__Bradyrhizobium sp019243075
Figure 2B		RS_GCF_004216735.1	d__Bacteria;p__Proteobacteria;c__Alphaproteobacteria;o__Rhizobiales;f__Xanthobacteraceae;g__Bradyrhizobium;s__Bradyrhizobium sp004216735
Figure 2B		RS_GCF_015624485.1	d__Bacteria;p__Proteobacteria;c__Alphaproteobacteria;o__Rhizobiales;f__Xanthobacteraceae;g__Bradyrhizobium;s__Bradyrhizobium sp015624485
Figure 2B		RS_GCF_003020115.1	d__Bacteria;p__Proteobacteria;c__Alphaproteobacteria;o__Rhizobiales;f__Xanthobacteraceae;g__Bradyrhizobium;s__Bradyrhizobium sp003020115
Figure 2B		RS_GCF_000473045.1	d__Bacteria;p__Proteobacteria;c__Alphaproteobacteria;o__Rhizobiales;f__Xanthobacteraceae;g__Bradyrhizobium;s__Bradyrhizobium sp000473045
Figure 2B		GB_GCA_005884465.1	d__Bacteria;p__Proteobacteria;c__Alphaproteobacteria;o__Rhizobiales;f__Xanthobacteraceae;g__Bradyrhizobium;s__Bradyrhizobium sp005884465
Figure 2B		RS_GCF_018596315.1	d__Bacteria;p__Proteobacteria;c__Alphaproteobacteria;o__Rhizobiales;f__Xanthobacteraceae;g__Bradyrhizobium;s__Bradyrhizobium sp018596315
Figure 2B		RS_GCF_001908235.1	d__Bacteria;p__Proteobacteria;c__Alphaproteobacteria;o__Rhizobiales;f__Xanthobacteraceae;g__Bradyrhizobium;s__Bradyrhizobium sp001908235
Figure 2B		RS_GCF_900113735.1	d__Bacteria;p__Proteobacteria;c__Alphaproteobacteria;o__Rhizobiales;f__Xanthobacteraceae;g__Bradyrhizobium;s__Bradyrhizobium sp900113735
Figure 2B		GB_GCA_004799405.1	d__Bacteria;p__Proteobacteria;c__Alphaproteobacteria;o__Rhizobiales;f__Xanthobacteraceae;g__Bradyrhizobium;s__Bradyrhizobium sp004799405
Figure 2B		RS_GCF_015291625.1	d__Bacteria;p__Proteobacteria;c__Alphaproteobacteria;o__Rhizobiales;f__Xanthobacteraceae;g__Bradyrhizobium;s__Bradyrhizobium sp015291625
Figure 2B		RS_GCF_001908205.1	d__Bacteria;p__Proteobacteria;c__Alphaproteobacteria;o__Rhizobiales;f__Xanthobacteraceae;g__Bradyrhizobium;s__Bradyrhizobium sp001908205
Figure 2B		RS_GCF_003001755.1	d__Bacteria;p__Proteobacteria;c__Alphaproteobacteria;o__Rhizobiales;f__Xanthobacteraceae;g__Bradyrhizobium;s__Bradyrhizobium sp003001755
Figure 2B		RS_GCF_000239775.1	d__Bacteria;p__Proteobacteria;c__Alphaproteobacteria;o__Rhizobiales;f__Xanthobacteraceae;g__Bradyrhizobium;s__Bradyrhizobium sp000239775
Figure 2B		RS_GCF_000472925.1	d__Bacteria;p__Proteobacteria;c__Alphaproteobacteria;o__Rhizobiales;f__Xanthobacteraceae;g__Bradyrhizobium;s__Bradyrhizobium sp000472925
Figure 2B		RS_GCF_014198245.1	d__Bacteria;p__Proteobacteria;c__Alphaproteobacteria;o__Rhizobiales;f__Xanthobacteraceae;g__Bradyrhizobium;s__Bradyrhizobium sp014198245
Figure 2B		RS_GCF_015291645.1	d__Bacteria;p__Proteobacteria;c__Alphaproteobacteria;o__Rhizobiales;f__Xanthobacteraceae;g__Bradyrhizobium;s__Bradyrhizobium sp015291645
Figure 2B		GB_GCA_005884765.1	d__Bacteria;p__Proteobacteria;c__Alphaproteobacteria;o__Rhizobiales;f__Xanthobacteraceae;g__Bradyrhizobium;s__Bradyrhizobium sp005884765
Figure 2B		RS_GCF_018449525.1	d__Bacteria;p__Proteobacteria;c__Alphaproteobacteria;o__Rhizobiales;f__Xanthobacteraceae;g__Bradyrhizobium;s__Bradyrhizobium sp018449525
Figure 2B		RS_GCF_003020125.1	d__Bacteria;p__Proteobacteria;c__Alphaproteobacteria;o__Rhizobiales;f__Xanthobacteraceae;g__Bradyrhizobium;s__Bradyrhizobium sp003020125
Figure 2B		RS_GCF_003837805.1	d__Bacteria;p__Proteobacteria;c__Alphaproteobacteria;o__Rhizobiales;f__Xanthobacteraceae;g__Bradyrhizobium;s__Bradyrhizobium sp003837805
Figure 2B		RS_GCF_018449695.1	d__Bacteria;p__Proteobacteria;c__Alphaproteobacteria;o__Rhizobiales;f__Xanthobacteraceae;g__Bradyrhizobium;s__Bradyrhizobium sp018449695
Figure 2B		GB_GCA_003963435.1	d__Bacteria;p__Proteobacteria;c__Alphaproteobacteria;o__Rhizobiales;f__Xanthobacteraceae;g__Bradyrhizobium;s__Bradyrhizobium sp003963435
Figure 2B		RS_GCF_000026145.1	d__Bacteria;p__Proteobacteria;c__Alphaproteobacteria;o__Rhizobiales;f__Xanthobacteraceae;g__Bradyrhizobium;s__Bradyrhizobium sp000026145
Figure 2B		RS_GCF_000261685.1	d__Bacteria;p__Proteobacteria;c__Alphaproteobacteria;o__Rhizobiales;f__Xanthobacteraceae;g__Bradyrhizobium;s__Bradyrhizobium sp000261685
Figure 2B		GB_GCA_017305715.1	d__Bacteria;p__Proteobacteria;c__Alphaproteobacteria;o__Rhizobiales;f__Xanthobacteraceae;g__Bradyrhizobium;s__Bradyrhizobium sp017305715
Figure 2B		RS_GCF_018131075.1	d__Bacteria;p__Proteobacteria;c__Alphaproteobacteria;o__Rhizobiales;f__Xanthobacteraceae;g__Bradyrhizobium;s__Bradyrhizobium sp018131075
Figure 2B		RS_GCF_009930815.1	d__Bacteria;p__Proteobacteria;c__Alphaproteobacteria;o__Rhizobiales;f__Xanthobacteraceae;g__Bradyrhizobium;s__Bradyrhizobium sp009930815
Figure 2B		GB_GCA_018971675.1	d__Bacteria;p__Proteobacteria;c__Alphaproteobacteria;o__Rhizobiales;f__Xanthobacteraceae;g__Bradyrhizobium;s__Bradyrhizobium sp018971675
Figure 2B		RS_GCF_009766005.1	d__Bacteria;p__Proteobacteria;c__Alphaproteobacteria;o__Rhizobiales;f__Xanthobacteraceae;g__Bradyrhizobium;s__Bradyrhizobium sp009766005
Figure 2B		RS_GCF_017872735.1	d__Bacteria;p__Proteobacteria;c__Alphaproteobacteria;o__Rhizobiales;f__Xanthobacteraceae;g__Bradyrhizobium;s__Bradyrhizobium sp017872735
Figure 2B		RS_GCF_018398875.1	d__Bacteria;p__Proteobacteria;c__Alphaproteobacteria;o__Rhizobiales;f__Xanthobacteraceae;g__Bradyrhizobium;s__Bradyrhizobium sp018398875
Figure 2B		RS_GCF_000701345.1	d__Bacteria;p__Proteobacteria;c__Alphaproteobacteria;o__Rhizobiales;f__Xanthobacteraceae;g__Bradyrhizobium;s__Bradyrhizobium sp000701345
Figure 2B		GB_GCA_016213215.1	d__Bacteria;p__Proteobacteria;c__Alphaproteobacteria;o__Rhizobiales;f__Xanthobacteraceae;g__Bradyrhizobium;s__Bradyrhizobium sp016213215
Figure 2B		RS_GCF_000239815.1	d__Bacteria;p__Proteobacteria;c__Alphaproteobacteria;o__Rhizobiales;f__Xanthobacteraceae;g__Bradyrhizobium;s__Bradyrhizobium sp000239815
Figure 2B		GB_GCA_001464035.1	d__Bacteria;p__Proteobacteria;c__Alphaproteobacteria;o__Rhizobiales;f__Xanthobacteraceae;g__Bradyrhizobium;s__Bradyrhizobium sp001464035
Figure 2B		GB_GCA_017881085.1	d__Bacteria;p__Proteobacteria;c__Alphaproteobacteria;o__Rhizobiales;f__Xanthobacteraceae;g__Bradyrhizobium;s__Bradyrhizobium sp017881085
Figure 2B		RS_GCF_000239795.1	d__Bacteria;p__Proteobacteria;c__Alphaproteobacteria;o__Rhizobiales;f__Xanthobacteraceae;g__Bradyrhizobium;s__Bradyrhizobium sp000239795
Figure 2B		RS_GCF_000472385.1	d__Bacteria;p__Proteobacteria;c__Alphaproteobacteria;o__Rhizobiales;f__Xanthobacteraceae;g__Bradyrhizobium;s__Bradyrhizobium sp000472385
Figure 2B		RS_GCF_000282615.1	d__Bacteria;p__Proteobacteria;c__Alphaproteobacteria;o__Rhizobiales;f__Xanthobacteraceae;g__Bradyrhizobium;s__Bradyrhizobium sp000282615
Figure 2B		RS_GCF_018130385.1	d__Bacteria;p__Proteobacteria;c__Alphaproteobacteria;o__Rhizobiales;f__Xanthobacteraceae;g__Bradyrhizobium;s__Bradyrhizobium sp018130385
Figure 2B		RS_GCF_001908185.1	d__Bacteria;p__Proteobacteria;c__Alphaproteobacteria;o__Rhizobiales;f__Xanthobacteraceae;g__Bradyrhizobium;s__Bradyrhizobium sp001908185
Figure 2B		RS_GCF_900103365.1	d__Bacteria;p__Proteobacteria;c__Alphaproteobacteria;o__Rhizobiales;f__Xanthobacteraceae;g__Bradyrhizobium;s__Bradyrhizobium sp900103365
Figure 2B		GB_GCA_009781045.1	d__Bacteria;p__Proteobacteria;c__Alphaproteobacteria;o__Rhizobiales;f__Xanthobacteraceae;g__Bradyrhizobium;s__Bradyrhizobium sp009781045
Figure 2B		RS_GCF_000426245.1	d__Bacteria;p__Proteobacteria;c__Alphaproteobacteria;o__Rhizobiales;f__Xanthobacteraceae;g__Bradyrhizobium;s__Bradyrhizobium sp000426245
Figure 2B		RS_GCF_002532045.1	d__Bacteria;p__Proteobacteria;c__Alphaproteobacteria;o__Rhizobiales;f__Xanthobacteraceae;g__Bradyrhizobium;s__Bradyrhizobium sp002532045
Figure 2B		RS_GCF_000473065.1	d__Bacteria;p__Proteobacteria;c__Alphaproteobacteria;o__Rhizobiales;f__Xanthobacteraceae;g__Bradyrhizobium;s__Bradyrhizobium sp000473065
Figure 2B		GB_GCA_018971625.1	d__Bacteria;p__Proteobacteria;c__Alphaproteobacteria;o__Rhizobiales;f__Xanthobacteraceae;g__Bradyrhizobium;s__Bradyrhizobium sp018971625
Figure 2B		RS_GCF_000472425.1	d__Bacteria;p__Proteobacteria;c__Alphaproteobacteria;o__Rhizobiales;f__Xanthobacteraceae;g__Bradyrhizobium;s__Bradyrhizobium sp000472425
Figure 2B		RS_GCF_000426105.1	d__Bacteria;p__Proteobacteria;c__Alphaproteobacteria;o__Rhizobiales;f__Xanthobacteraceae;g__Bradyrhizobium;s__Bradyrhizobium sp000426105
Figure 2B		RS_GCF_900115265.1	d__Bacteria;p__Proteobacteria;c__Alphaproteobacteria;o__Rhizobiales;f__Xanthobacteraceae;g__Bradyrhizobium;s__Bradyrhizobium sp900115265
Figure 2B		RS_GCF_017872875.1	d__Bacteria;p__Proteobacteria;c__Alphaproteobacteria;o__Rhizobiales;f__Xanthobacteraceae;g__Bradyrhizobium;s__Bradyrhizobium sp017872875
Figure 2B		RS_GCF_001693485.1	d__Bacteria;p__Proteobacteria;c__Alphaproteobacteria;o__Rhizobiales;f__Xanthobacteraceae;g__Bradyrhizobium;s__Bradyrhizobium sp001693485
Figure 2B		GB_GCA_004799445.1	d__Bacteria;p__Proteobacteria;c__Alphaproteobacteria;o__Rhizobiales;f__Xanthobacteraceae;g__Bradyrhizobium;s__Bradyrhizobium sp004799445
Figure 2B		GB_GCA_019242285.1	d__Bacteria;p__Proteobacteria;c__Alphaproteobacteria;o__Rhizobiales;f__Xanthobacteraceae;g__Bradyrhizobium;s__Bradyrhizobium sp019242285
Figure 2B		RS_GCF_001556045.1	d__Bacteria;p__Proteobacteria;c__Alphaproteobacteria;o__Rhizobiales;f__Xanthobacteraceae;g__Bradyrhizobium;s__Bradyrhizobium sp001556045
Figure 2B	Bryocella elongata	RS_GCF_900108185.1	d__Bacteria;p__Acidobacteriota;c__Acidobacteriae;o__Acidobacteriales;f__Acidobacteriaceae;g__Bryocella;s__Bryocella elongata
Figure 2B	Burkholderia sp	RS_GCF_017815075.1	d__Bacteria;p__Proteobacteria;c__Gammaproteobacteria;o__Burkholderiales;f__Burkholderiaceae;g__Burkholderia;s__Burkholderia sp002223185
Figure 2B		RS_GCF_003854825.1	d__Bacteria;p__Proteobacteria;c__Gammaproteobacteria;o__Burkholderiales;f__Burkholderiaceae;g__Burkholderia;s__Burkholderia sp002223185
Figure 2B		RS_GCF_003854805.1	d__Bacteria;p__Proteobacteria;c__Gammaproteobacteria;o__Burkholderiales;f__Burkholderiaceae;g__Burkholderia;s__Burkholderia sp002223185
Figure 2B		RS_GCF_003966315.1	d__Bacteria;p__Proteobacteria;c__Gammaproteobacteria;o__Burkholderiales;f__Burkholderiaceae;g__Burkholderia;s__Burkholderia sp002223185
Figure 2B		RS_GCF_905400305.1	d__Bacteria;p__Proteobacteria;c__Gammaproteobacteria;o__Burkholderiales;f__Burkholderiaceae;g__Burkholderia;s__Burkholderia sp002223185
Figure 2B		RS_GCF_018147505.1	d__Bacteria;p__Proteobacteria;c__Gammaproteobacteria;o__Burkholderiales;f__Burkholderiaceae;g__Burkholderia;s__Burkholderia sp002223185
Figure 2B		RS_GCF_905400345.1	d__Bacteria;p__Proteobacteria;c__Gammaproteobacteria;o__Burkholderiales;f__Burkholderiaceae;g__Burkholderia;s__Burkholderia sp002223185
Figure 2B		RS_GCF_905400355.1	d__Bacteria;p__Proteobacteria;c__Gammaproteobacteria;o__Burkholderiales;f__Burkholderiaceae;g__Burkholderia;s__Burkholderia sp002223185
Figure 2B		RS_GCF_003854505.1	d__Bacteria;p__Proteobacteria;c__Gammaproteobacteria;o__Burkholderiales;f__Burkholderiaceae;g__Burkholderia;s__Burkholderia sp002223185
Figure 2B		RS_GCF_905400325.1	d__Bacteria;p__Proteobacteria;c__Gammaproteobacteria;o__Burkholderiales;f__Burkholderiaceae;g__Burkholderia;s__Burkholderia sp002223185
Figure 2B		RS_GCF_003854495.1	d__Bacteria;p__Proteobacteria;c__Gammaproteobacteria;o__Burkholderiales;f__Burkholderiaceae;g__Burkholderia;s__Burkholderia sp002223185
Figure 2B		RS_GCF_905400565.1	d__Bacteria;p__Proteobacteria;c__Gammaproteobacteria;o__Burkholderiales;f__Burkholderiaceae;g__Burkholderia;s__Burkholderia sp002223185
Figure 2B		RS_GCF_905400295.1	d__Bacteria;p__Proteobacteria;c__Gammaproteobacteria;o__Burkholderiales;f__Burkholderiaceae;g__Burkholderia;s__Burkholderia sp002223185
Figure 2B		RS_GCF_905400215.1	d__Bacteria;p__Proteobacteria;c__Gammaproteobacteria;o__Burkholderiales;f__Burkholderiaceae;g__Burkholderia;s__Burkholderia sp002223185
Figure 2B		RS_GCF_001541445.1	d__Bacteria;p__Proteobacteria;c__Gammaproteobacteria;o__Burkholderiales;f__Burkholderiaceae;g__Burkholderia;s__Burkholderia sp002223185
Figure 2B		RS_GCF_905400425.1	d__Bacteria;p__Proteobacteria;c__Gammaproteobacteria;o__Burkholderiales;f__Burkholderiaceae;g__Burkholderia;s__Burkholderia sp002223185
Figure 2B		RS_GCF_905400545.1	d__Bacteria;p__Proteobacteria;c__Gammaproteobacteria;o__Burkholderiales;f__Burkholderiaceae;g__Burkholderia;s__Burkholderia sp002223185
Figure 2B		RS_GCF_902833245.1	d__Bacteria;p__Proteobacteria;c__Gammaproteobacteria;o__Burkholderiales;f__Burkholderiaceae;g__Burkholderia;s__Burkholderia sp002223185
Figure 2B		RS_GCF_905400485.1	d__Bacteria;p__Proteobacteria;c__Gammaproteobacteria;o__Burkholderiales;f__Burkholderiaceae;g__Burkholderia;s__Burkholderia sp002223185
Figure 2B		RS_GCF_905400265.1	d__Bacteria;p__Proteobacteria;c__Gammaproteobacteria;o__Burkholderiales;f__Burkholderiaceae;g__Burkholderia;s__Burkholderia sp002223185
Figure 2B		RS_GCF_017815045.1	d__Bacteria;p__Proteobacteria;c__Gammaproteobacteria;o__Burkholderiales;f__Burkholderiaceae;g__Burkholderia;s__Burkholderia sp002223185
Figure 2B		RS_GCF_905400365.1	d__Bacteria;p__Proteobacteria;c__Gammaproteobacteria;o__Burkholderiales;f__Burkholderiaceae;g__Burkholderia;s__Burkholderia sp002223185
Figure 2B		RS_GCF_905400195.1	d__Bacteria;p__Proteobacteria;c__Gammaproteobacteria;o__Burkholderiales;f__Burkholderiaceae;g__Burkholderia;s__Burkholderia sp002223185
Figure 2B		RS_GCF_905400465.1	d__Bacteria;p__Proteobacteria;c__Gammaproteobacteria;o__Burkholderiales;f__Burkholderiaceae;g__Burkholderia;s__Burkholderia sp002223185
Figure 2B		RS_GCF_905400515.1	d__Bacteria;p__Proteobacteria;c__Gammaproteobacteria;o__Burkholderiales;f__Burkholderiaceae;g__Burkholderia;s__Burkholderia sp002223185
Figure 2B		RS_GCF_905400405.1	d__Bacteria;p__Proteobacteria;c__Gammaproteobacteria;o__Burkholderiales;f__Burkholderiaceae;g__Burkholderia;s__Burkholderia sp002223185
Figure 2B		RS_GCF_905400535.1	d__Bacteria;p__Proteobacteria;c__Gammaproteobacteria;o__Burkholderiales;f__Burkholderiaceae;g__Burkholderia;s__Burkholderia sp002223185
Figure 2B		RS_GCF_003854735.1	d__Bacteria;p__Proteobacteria;c__Gammaproteobacteria;o__Burkholderiales;f__Burkholderiaceae;g__Burkholderia;s__Burkholderia sp002223185
Figure 2B		RS_GCF_905400285.1	d__Bacteria;p__Proteobacteria;c__Gammaproteobacteria;o__Burkholderiales;f__Burkholderiaceae;g__Burkholderia;s__Burkholderia sp002223185
Figure 2B		RS_GCF_016899425.1	d__Bacteria;p__Proteobacteria;c__Gammaproteobacteria;o__Burkholderiales;f__Burkholderiaceae;g__Burkholderia;s__Burkholderia sp002223185
Figure 2B		RS_GCF_001729305.1	d__Bacteria;p__Proteobacteria;c__Gammaproteobacteria;o__Burkholderiales;f__Burkholderiaceae;g__Burkholderia;s__Burkholderia sp002223185
Figure 2B		RS_GCF_003854575.1	d__Bacteria;p__Proteobacteria;c__Gammaproteobacteria;o__Burkholderiales;f__Burkholderiaceae;g__Burkholderia;s__Burkholderia sp002223185
Figure 2B		RS_GCF_003854065.1	d__Bacteria;p__Proteobacteria;c__Gammaproteobacteria;o__Burkholderiales;f__Burkholderiaceae;g__Burkholderia;s__Burkholderia sp002223185
Figure 2B		RS_GCF_905400385.1	d__Bacteria;p__Proteobacteria;c__Gammaproteobacteria;o__Burkholderiales;f__Burkholderiaceae;g__Burkholderia;s__Burkholderia sp002223185
Figure 2B		RS_GCF_902832955.1	d__Bacteria;p__Proteobacteria;c__Gammaproteobacteria;o__Burkholderiales;f__Burkholderiaceae;g__Burkholderia;s__Burkholderia sp002223185
Figure 2B		RS_GCF_905400275.1	d__Bacteria;p__Proteobacteria;c__Gammaproteobacteria;o__Burkholderiales;f__Burkholderiaceae;g__Burkholderia;s__Burkholderia sp002223185
Figure 2B		RS_GCF_905400505.1	d__Bacteria;p__Proteobacteria;c__Gammaproteobacteria;o__Burkholderiales;f__Burkholderiaceae;g__Burkholderia;s__Burkholderia sp002223185
Figure 2B		RS_GCF_905400555.1	d__Bacteria;p__Proteobacteria;c__Gammaproteobacteria;o__Burkholderiales;f__Burkholderiaceae;g__Burkholderia;s__Burkholderia sp002223185
Figure 2B		RS_GCF_905400575.1	d__Bacteria;p__Proteobacteria;c__Gammaproteobacteria;o__Burkholderiales;f__Burkholderiaceae;g__Burkholderia;s__Burkholderia sp002223185
Figure 2B		RS_GCF_018417615.1	d__Bacteria;p__Proteobacteria;c__Gammaproteobacteria;o__Burkholderiales;f__Burkholderiaceae;g__Burkholderia;s__Burkholderia sp002223185
Figure 2B		RS_GCF_000818575.1	d__Bacteria;p__Proteobacteria;c__Gammaproteobacteria;o__Burkholderiales;f__Burkholderiaceae;g__Burkholderia;s__Burkholderia sp002223185
Figure 2B		RS_GCF_905400315.1	d__Bacteria;p__Proteobacteria;c__Gammaproteobacteria;o__Burkholderiales;f__Burkholderiaceae;g__Burkholderia;s__Burkholderia sp002223185
Figure 2B		RS_GCF_003854025.1	d__Bacteria;p__Proteobacteria;c__Gammaproteobacteria;o__Burkholderiales;f__Burkholderiaceae;g__Burkholderia;s__Burkholderia sp002223185
Figure 2B		RS_GCF_003858275.1	d__Bacteria;p__Proteobacteria;c__Gammaproteobacteria;o__Burkholderiales;f__Burkholderiaceae;g__Burkholderia;s__Burkholderia sp002223185
Figure 2B		RS_GCF_905400225.1	d__Bacteria;p__Proteobacteria;c__Gammaproteobacteria;o__Burkholderiales;f__Burkholderiaceae;g__Burkholderia;s__Burkholderia sp002223185
Figure 2B		RS_GCF_905400435.1	d__Bacteria;p__Proteobacteria;c__Gammaproteobacteria;o__Burkholderiales;f__Burkholderiaceae;g__Burkholderia;s__Burkholderia sp002223185
Figure 2B		RS_GCF_905400415.1	d__Bacteria;p__Proteobacteria;c__Gammaproteobacteria;o__Burkholderiales;f__Burkholderiaceae;g__Burkholderia;s__Burkholderia sp002223185
Figure 2B		RS_GCF_905400395.1	d__Bacteria;p__Proteobacteria;c__Gammaproteobacteria;o__Burkholderiales;f__Burkholderiaceae;g__Burkholderia;s__Burkholderia sp002223185
Figure 2B		RS_GCF_905400335.1	d__Bacteria;p__Proteobacteria;c__Gammaproteobacteria;o__Burkholderiales;f__Burkholderiaceae;g__Burkholderia;s__Burkholderia sp002223185
Figure 2B		RS_GCF_905400185.1	d__Bacteria;p__Proteobacteria;c__Gammaproteobacteria;o__Burkholderiales;f__Burkholderiaceae;g__Burkholderia;s__Burkholderia sp002223185
Figure 2B		RS_GCF_905400455.1	d__Bacteria;p__Proteobacteria;c__Gammaproteobacteria;o__Burkholderiales;f__Burkholderiaceae;g__Burkholderia;s__Burkholderia sp002223185
Figure 2B		RS_GCF_016909435.1	d__Bacteria;p__Proteobacteria;c__Gammaproteobacteria;o__Burkholderiales;f__Burkholderiaceae;g__Burkholderia;s__Burkholderia sp002223185
Figure 2B		RS_GCF_003854775.1	d__Bacteria;p__Proteobacteria;c__Gammaproteobacteria;o__Burkholderiales;f__Burkholderiaceae;g__Burkholderia;s__Burkholderia sp002223185
Figure 2B		RS_GCF_905400475.1	d__Bacteria;p__Proteobacteria;c__Gammaproteobacteria;o__Burkholderiales;f__Burkholderiaceae;g__Burkholderia;s__Burkholderia sp002223185
Figure 2B		RS_GCF_002223345.1	d__Bacteria;p__Proteobacteria;c__Gammaproteobacteria;o__Burkholderiales;f__Burkholderiaceae;g__Burkholderia;s__Burkholderia sp002223185
Figure 2B		RS_GCF_003858255.1	d__Bacteria;p__Proteobacteria;c__Gammaproteobacteria;o__Burkholderiales;f__Burkholderiaceae;g__Burkholderia;s__Burkholderia sp002223185
Figure 2B		RS_GCF_905400445.1	d__Bacteria;p__Proteobacteria;c__Gammaproteobacteria;o__Burkholderiales;f__Burkholderiaceae;g__Burkholderia;s__Burkholderia sp002223185
Figure 2B		RS_GCF_003854605.1	d__Bacteria;p__Proteobacteria;c__Gammaproteobacteria;o__Burkholderiales;f__Burkholderiaceae;g__Burkholderia;s__Burkholderia sp002223185
Figure 2B		RS_GCF_002223195.1	d__Bacteria;p__Proteobacteria;c__Gammaproteobacteria;o__Burkholderiales;f__Burkholderiaceae;g__Burkholderia;s__Burkholderia sp002223185
Figure 2B		RS_GCF_902833155.1	d__Bacteria;p__Proteobacteria;c__Gammaproteobacteria;o__Burkholderiales;f__Burkholderiaceae;g__Burkholderia;s__Burkholderia sp002223185
Figure 2B		RS_GCF_905400495.1	d__Bacteria;p__Proteobacteria;c__Gammaproteobacteria;o__Burkholderiales;f__Burkholderiaceae;g__Burkholderia;s__Burkholderia sp002223185
Figure 2B		RS_GCF_002223185.1	d__Bacteria;p__Proteobacteria;c__Gammaproteobacteria;o__Burkholderiales;f__Burkholderiaceae;g__Burkholderia;s__Burkholderia sp002223185
Figure 2B		RS_GCF_905400525.1	d__Bacteria;p__Proteobacteria;c__Gammaproteobacteria;o__Burkholderiales;f__Burkholderiaceae;g__Burkholderia;s__Burkholderia sp002223185
Figure 2B		RS_GCF_905400375.1	d__Bacteria;p__Proteobacteria;c__Gammaproteobacteria;o__Burkholderiales;f__Burkholderiaceae;g__Burkholderia;s__Burkholderia sp002223185
Figure 2B		RS_GCF_905400155.1	d__Bacteria;p__Proteobacteria;c__Gammaproteobacteria;o__Burkholderiales;f__Burkholderiaceae;g__Burkholderia;s__Burkholderia sp002223185
Figure 2B		RS_GCF_002223255.1	d__Bacteria;p__Proteobacteria;c__Gammaproteobacteria;o__Burkholderiales;f__Burkholderiaceae;g__Burkholderia;s__Burkholderia sp002223185
Figure 2B		RS_GCF_905400235.1	d__Bacteria;p__Proteobacteria;c__Gammaproteobacteria;o__Burkholderiales;f__Burkholderiaceae;g__Burkholderia;s__Burkholderia sp002223185
Figure 2B		RS_GCF_017833735.1	d__Bacteria;p__Proteobacteria;c__Gammaproteobacteria;o__Burkholderiales;f__Burkholderiaceae;g__Burkholderia;s__Burkholderia sp002223185
Figure 2B		RS_GCF_000756845.1	d__Bacteria;p__Proteobacteria;c__Gammaproteobacteria;o__Burkholderiales;f__Burkholderiaceae;g__Burkholderia;s__Burkholderia sp001522585
Figure 2B		RS_GCF_902832865.1	d__Bacteria;p__Proteobacteria;c__Gammaproteobacteria;o__Burkholderiales;f__Burkholderiaceae;g__Burkholderia;s__Burkholderia sp001522585
Figure 2B		RS_GCF_001532755.1	d__Bacteria;p__Proteobacteria;c__Gammaproteobacteria;o__Burkholderiales;f__Burkholderiaceae;g__Burkholderia;s__Burkholderia sp001522585
Figure 2B		RS_GCF_001534535.1	d__Bacteria;p__Proteobacteria;c__Gammaproteobacteria;o__Burkholderiales;f__Burkholderiaceae;g__Burkholderia;s__Burkholderia sp001522585
Figure 2B		RS_GCF_902833095.1	d__Bacteria;p__Proteobacteria;c__Gammaproteobacteria;o__Burkholderiales;f__Burkholderiaceae;g__Burkholderia;s__Burkholderia sp001522585
Figure 2B		RS_GCF_001526365.1	d__Bacteria;p__Proteobacteria;c__Gammaproteobacteria;o__Burkholderiales;f__Burkholderiaceae;g__Burkholderia;s__Burkholderia sp001522585
Figure 2B		RS_GCF_013337715.1	d__Bacteria;p__Proteobacteria;c__Gammaproteobacteria;o__Burkholderiales;f__Burkholderiaceae;g__Burkholderia;s__Burkholderia sp001522585
Figure 2B		RS_GCF_001524725.1	d__Bacteria;p__Proteobacteria;c__Gammaproteobacteria;o__Burkholderiales;f__Burkholderiaceae;g__Burkholderia;s__Burkholderia sp001522585
Figure 2B		RS_GCF_001528895.1	d__Bacteria;p__Proteobacteria;c__Gammaproteobacteria;o__Burkholderiales;f__Burkholderiaceae;g__Burkholderia;s__Burkholderia sp001522585
Figure 2B		RS_GCF_009362285.1	d__Bacteria;p__Proteobacteria;c__Gammaproteobacteria;o__Burkholderiales;f__Burkholderiaceae;g__Burkholderia;s__Burkholderia sp001522585
Figure 2B		RS_GCF_002959955.1	d__Bacteria;p__Proteobacteria;c__Gammaproteobacteria;o__Burkholderiales;f__Burkholderiaceae;g__Burkholderia;s__Burkholderia sp001522585
Figure 2B		RS_GCF_002223355.1	d__Bacteria;p__Proteobacteria;c__Gammaproteobacteria;o__Burkholderiales;f__Burkholderiaceae;g__Burkholderia;s__Burkholderia sp001522585
Figure 2B		RS_GCF_001526325.1	d__Bacteria;p__Proteobacteria;c__Gammaproteobacteria;o__Burkholderiales;f__Burkholderiaceae;g__Burkholderia;s__Burkholderia sp001522585
Figure 2B		RS_GCF_013336775.1	d__Bacteria;p__Proteobacteria;c__Gammaproteobacteria;o__Burkholderiales;f__Burkholderiaceae;g__Burkholderia;s__Burkholderia sp001522585
Figure 2B		RS_GCF_001522585.2	d__Bacteria;p__Proteobacteria;c__Gammaproteobacteria;o__Burkholderiales;f__Burkholderiaceae;g__Burkholderia;s__Burkholderia sp001522585
Figure 2B		RS_GCF_001523445.1	d__Bacteria;p__Proteobacteria;c__Gammaproteobacteria;o__Burkholderiales;f__Burkholderiaceae;g__Burkholderia;s__Burkholderia sp001522585
Figure 2B		RS_GCF_000504665.1	d__Bacteria;p__Proteobacteria;c__Gammaproteobacteria;o__Burkholderiales;f__Burkholderiaceae;g__Burkholderia;s__Burkholderia sp001522585
Figure 2B		RS_GCF_902830285.1	d__Bacteria;p__Proteobacteria;c__Gammaproteobacteria;o__Burkholderiales;f__Burkholderiaceae;g__Burkholderia;s__Burkholderia sp001522585
Figure 2B		RS_GCF_003857985.1	d__Bacteria;p__Proteobacteria;c__Gammaproteobacteria;o__Burkholderiales;f__Burkholderiaceae;g__Burkholderia;s__Burkholderia sp000949135
Figure 2B		RS_GCF_003853655.1	d__Bacteria;p__Proteobacteria;c__Gammaproteobacteria;o__Burkholderiales;f__Burkholderiaceae;g__Burkholderia;s__Burkholderia sp000949135
Figure 2B		RS_GCF_000949135.2	d__Bacteria;p__Proteobacteria;c__Gammaproteobacteria;o__Burkholderiales;f__Burkholderiaceae;g__Burkholderia;s__Burkholderia sp000949135
Figure 2B		RS_GCF_003857805.1	d__Bacteria;p__Proteobacteria;c__Gammaproteobacteria;o__Burkholderiales;f__Burkholderiaceae;g__Burkholderia;s__Burkholderia sp000949135
Figure 2B		RS_GCF_003854165.1	d__Bacteria;p__Proteobacteria;c__Gammaproteobacteria;o__Burkholderiales;f__Burkholderiaceae;g__Burkholderia;s__Burkholderia sp000949135
Figure 2B		RS_GCF_003854215.1	d__Bacteria;p__Proteobacteria;c__Gammaproteobacteria;o__Burkholderiales;f__Burkholderiaceae;g__Burkholderia;s__Burkholderia sp000949135
Figure 2B		RS_GCF_003853795.1	d__Bacteria;p__Proteobacteria;c__Gammaproteobacteria;o__Burkholderiales;f__Burkholderiaceae;g__Burkholderia;s__Burkholderia sp000949135
Figure 2B		RS_GCF_003853815.1	d__Bacteria;p__Proteobacteria;c__Gammaproteobacteria;o__Burkholderiales;f__Burkholderiaceae;g__Burkholderia;s__Burkholderia sp000949135
Figure 2B		RS_GCF_003854225.1	d__Bacteria;p__Proteobacteria;c__Gammaproteobacteria;o__Burkholderiales;f__Burkholderiaceae;g__Burkholderia;s__Burkholderia sp000949135
Figure 2B		RS_GCF_003853805.1	d__Bacteria;p__Proteobacteria;c__Gammaproteobacteria;o__Burkholderiales;f__Burkholderiaceae;g__Burkholderia;s__Burkholderia sp000949135
Figure 2B		RS_GCF_003853755.1	d__Bacteria;p__Proteobacteria;c__Gammaproteobacteria;o__Burkholderiales;f__Burkholderiaceae;g__Burkholderia;s__Burkholderia sp000949135
Figure 2B		RS_GCF_003853505.1	d__Bacteria;p__Proteobacteria;c__Gammaproteobacteria;o__Burkholderiales;f__Burkholderiaceae;g__Burkholderia;s__Burkholderia sp000949135
Figure 2B		RS_GCF_003853695.1	d__Bacteria;p__Proteobacteria;c__Gammaproteobacteria;o__Burkholderiales;f__Burkholderiaceae;g__Burkholderia;s__Burkholderia sp000949135
Figure 2B		RS_GCF_003854195.1	d__Bacteria;p__Proteobacteria;c__Gammaproteobacteria;o__Burkholderiales;f__Burkholderiaceae;g__Burkholderia;s__Burkholderia sp000949135
Figure 2B		RS_GCF_003854285.1	d__Bacteria;p__Proteobacteria;c__Gammaproteobacteria;o__Burkholderiales;f__Burkholderiaceae;g__Burkholderia;s__Burkholderia sp000949135
Figure 2B		RS_GCF_001546955.1	d__Bacteria;p__Proteobacteria;c__Gammaproteobacteria;o__Burkholderiales;f__Burkholderiaceae;g__Burkholderia;s__Burkholderia sp001524625
Figure 2B		RS_GCF_001532025.2	d__Bacteria;p__Proteobacteria;c__Gammaproteobacteria;o__Burkholderiales;f__Burkholderiaceae;g__Burkholderia;s__Burkholderia sp001524625
Figure 2B		RS_GCF_001546915.1	d__Bacteria;p__Proteobacteria;c__Gammaproteobacteria;o__Burkholderiales;f__Burkholderiaceae;g__Burkholderia;s__Burkholderia sp001524625
Figure 2B		RS_GCF_001524445.2	d__Bacteria;p__Proteobacteria;c__Gammaproteobacteria;o__Burkholderiales;f__Burkholderiaceae;g__Burkholderia;s__Burkholderia sp001524625
Figure 2B		RS_GCF_001524525.1	d__Bacteria;p__Proteobacteria;c__Gammaproteobacteria;o__Burkholderiales;f__Burkholderiaceae;g__Burkholderia;s__Burkholderia sp001524625
Figure 2B		RS_GCF_001526245.1	d__Bacteria;p__Proteobacteria;c__Gammaproteobacteria;o__Burkholderiales;f__Burkholderiaceae;g__Burkholderia;s__Burkholderia sp001524625
Figure 2B		RS_GCF_001524565.1	d__Bacteria;p__Proteobacteria;c__Gammaproteobacteria;o__Burkholderiales;f__Burkholderiaceae;g__Burkholderia;s__Burkholderia sp001524625
Figure 2B		RS_GCF_000773065.1	d__Bacteria;p__Proteobacteria;c__Gammaproteobacteria;o__Burkholderiales;f__Burkholderiaceae;g__Burkholderia;s__Burkholderia sp001524625
Figure 2B		RS_GCF_001524625.2	d__Bacteria;p__Proteobacteria;c__Gammaproteobacteria;o__Burkholderiales;f__Burkholderiaceae;g__Burkholderia;s__Burkholderia sp001524625
Figure 2B		RS_GCF_001524425.1	d__Bacteria;p__Proteobacteria;c__Gammaproteobacteria;o__Burkholderiales;f__Burkholderiaceae;g__Burkholderia;s__Burkholderia sp001524625
Figure 2B		RS_GCF_001524585.1	d__Bacteria;p__Proteobacteria;c__Gammaproteobacteria;o__Burkholderiales;f__Burkholderiaceae;g__Burkholderia;s__Burkholderia sp001524625
Figure 2B		RS_GCF_003853645.1	d__Bacteria;p__Proteobacteria;c__Gammaproteobacteria;o__Burkholderiales;f__Burkholderiaceae;g__Burkholderia;s__Burkholderia sp003853645
Figure 2B		RS_GCF_003854235.1	d__Bacteria;p__Proteobacteria;c__Gammaproteobacteria;o__Burkholderiales;f__Burkholderiaceae;g__Burkholderia;s__Burkholderia sp003853645
Figure 2B		RS_GCF_902833075.1	d__Bacteria;p__Proteobacteria;c__Gammaproteobacteria;o__Burkholderiales;f__Burkholderiaceae;g__Burkholderia;s__Burkholderia sp902833045
Figure 2B		RS_GCF_902833045.1	d__Bacteria;p__Proteobacteria;c__Gammaproteobacteria;o__Burkholderiales;f__Burkholderiaceae;g__Burkholderia;s__Burkholderia sp902833045
Figure 2B		RS_GCF_003853425.1	d__Bacteria;p__Proteobacteria;c__Gammaproteobacteria;o__Burkholderiales;f__Burkholderiaceae;g__Burkholderia;s__Burkholderia sp003853415
Figure 2B		RS_GCF_003853415.1	d__Bacteria;p__Proteobacteria;c__Gammaproteobacteria;o__Burkholderiales;f__Burkholderiaceae;g__Burkholderia;s__Burkholderia sp003853415
Figure 2B		RS_GCF_003854275.1	d__Bacteria;p__Proteobacteria;c__Gammaproteobacteria;o__Burkholderiales;f__Burkholderiaceae;g__Burkholderia;s__Burkholderia sp003854275
Figure 2B		RS_GCF_017104785.1	d__Bacteria;p__Proteobacteria;c__Gammaproteobacteria;o__Burkholderiales;f__Burkholderiaceae;g__Burkholderia;s__Burkholderia sp003854275
Figure 2B		RS_GCF_902833145.1	d__Bacteria;p__Proteobacteria;c__Gammaproteobacteria;o__Burkholderiales;f__Burkholderiaceae;g__Burkholderia;s__Burkholderia sp902833145
Figure 2B		RS_GCF_902833175.1	d__Bacteria;p__Proteobacteria;c__Gammaproteobacteria;o__Burkholderiales;f__Burkholderiaceae;g__Burkholderia;s__Burkholderia sp902833145
Figure 2B		RS_GCF_003635165.1	d__Bacteria;p__Proteobacteria;c__Gammaproteobacteria;o__Burkholderiales;f__Burkholderiaceae;g__Burkholderia;s__Burkholderia sp003635165
Figure 2B		RS_GCF_017104645.1	d__Bacteria;p__Proteobacteria;c__Gammaproteobacteria;o__Burkholderiales;f__Burkholderiaceae;g__Burkholderia;s__Burkholderia sp017104645
Figure 2B		RS_GCF_000687455.2	d__Bacteria;p__Proteobacteria;c__Gammaproteobacteria;o__Burkholderiales;f__Burkholderiaceae;g__Burkholderia;s__Burkholderia sp000687455
Figure 2B		RS_GCF_004343775.1	d__Bacteria;p__Proteobacteria;c__Gammaproteobacteria;o__Burkholderiales;f__Burkholderiaceae;g__Burkholderia;s__Burkholderia sp004343775
Figure 2B		GB_GCA_018375725.1	d__Bacteria;p__Proteobacteria;c__Gammaproteobacteria;o__Burkholderiales;f__Burkholderiaceae;g__Burkholderia;s__Burkholderia sp018375725
Figure 2B		RS_GCF_003853705.1	d__Bacteria;p__Proteobacteria;c__Gammaproteobacteria;o__Burkholderiales;f__Burkholderiaceae;g__Burkholderia;s__Burkholderia sp003853705
Figure 2B		RS_GCF_011605345.1	d__Bacteria;p__Proteobacteria;c__Gammaproteobacteria;o__Burkholderiales;f__Burkholderiaceae;g__Burkholderia;s__Burkholderia sp011605345
Figure 2B		RS_GCF_001522865.1	d__Bacteria;p__Proteobacteria;c__Gammaproteobacteria;o__Burkholderiales;f__Burkholderiaceae;g__Burkholderia;s__Burkholderia sp001522865
Figure 2B		RS_GCF_902833225.1	d__Bacteria;p__Proteobacteria;c__Gammaproteobacteria;o__Burkholderiales;f__Burkholderiaceae;g__Burkholderia;s__Burkholderia sp902833225
Figure 2B	Chlorobaculum tepidum	RS_GCF_000006985.1	d__Bacteria;p__Bacteroidota;c__Chlorobia;o__Chlorobiales;f__Chlorobiaceae;g__Chlorobaculum;s__Chlorobaculum tepidum
Figure 2B		GB_GCA_003510485.1	d__Bacteria;p__Bacteroidota;c__Chlorobia;o__Chlorobiales;f__Chlorobiaceae;g__Chlorobaculum;s__Chlorobaculum tepidum
Figure 2B	Clostridium sp	RS_GCF_014287855.1	d__Bacteria;p__Firmicutes_A;c__Clostridia;o__Clostridiales;f__Clostridiaceae;g__Clostridium;s__Clostridium sp001916075
Figure 2B		GB_GCA_000436575.1	d__Bacteria;p__Firmicutes_A;c__Clostridia;o__Clostridiales;f__Clostridiaceae;g__Clostridium;s__Clostridium sp001916075
Figure 2B		GB_GCA_900538735.1	d__Bacteria;p__Firmicutes_A;c__Clostridia;o__Clostridiales;f__Clostridiaceae;g__Clostridium;s__Clostridium sp001916075
Figure 2B		RS_GCF_014287815.1	d__Bacteria;p__Firmicutes_A;c__Clostridia;o__Clostridiales;f__Clostridiaceae;g__Clostridium;s__Clostridium sp001916075
Figure 2B		GB_GCA_001916075.1	d__Bacteria;p__Firmicutes_A;c__Clostridia;o__Clostridiales;f__Clostridiaceae;g__Clostridium;s__Clostridium sp001916075
Figure 2B		GB_GCA_905194915.1	d__Bacteria;p__Firmicutes_A;c__Clostridia;o__Clostridiales;f__Clostridiaceae;g__Clostridium;s__Clostridium sp001916075
Figure 2B		GB_GCA_000435835.1	d__Bacteria;p__Firmicutes_A;c__Clostridia;o__Clostridiales;f__Clostridiaceae;g__Clostridium;s__Clostridium sp000435835
Figure 2B		GB_GCA_905196915.1	d__Bacteria;p__Firmicutes_A;c__Clostridia;o__Clostridiales;f__Clostridiaceae;g__Clostridium;s__Clostridium sp000435835
Figure 2B		GB_GCA_018365735.1	d__Bacteria;p__Firmicutes_A;c__Clostridia;o__Clostridiales;f__Clostridiaceae;g__Clostridium;s__Clostridium sp000435835
Figure 2B		GB_GCA_900543995.1	d__Bacteria;p__Firmicutes_A;c__Clostridia;o__Clostridiales;f__Clostridiaceae;g__Clostridium;s__Clostridium sp000435835
Figure 2B		GB_GCA_018364605.1	d__Bacteria;p__Firmicutes_A;c__Clostridia;o__Clostridiales;f__Clostridiaceae;g__Clostridium;s__Clostridium sp900540255
Figure 2B		GB_GCA_900540255.1	d__Bacteria;p__Firmicutes_A;c__Clostridia;o__Clostridiales;f__Clostridiaceae;g__Clostridium;s__Clostridium sp900540255
Figure 2B		GB_GCA_900766025.1	d__Bacteria;p__Firmicutes_A;c__Clostridia;o__Clostridiales;f__Clostridiaceae;g__Clostridium;s__Clostridium sp900540255
Figure 2B		GB_GCA_905199805.1	d__Bacteria;p__Firmicutes_A;c__Clostridia;o__Clostridiales;f__Clostridiaceae;g__Clostridium;s__Clostridium sp900540255
Figure 2B		GB_GCA_900539375.1	d__Bacteria;p__Firmicutes_A;c__Clostridia;o__Clostridiales;f__Clostridiaceae;g__Clostridium;s__Clostridium sp900539375
Figure 2B		GB_GCA_018377915.1	d__Bacteria;p__Firmicutes_A;c__Clostridia;o__Clostridiales;f__Clostridiaceae;g__Clostridium;s__Clostridium sp900539375
Figure 2B		GB_GCA_900756085.1	d__Bacteria;p__Firmicutes_A;c__Clostridia;o__Clostridiales;f__Clostridiaceae;g__Clostridium;s__Clostridium sp900539375
Figure 2B		GB_GCA_905208665.1	d__Bacteria;p__Firmicutes_A;c__Clostridia;o__Clostridiales;f__Clostridiaceae;g__Clostridium;s__Clostridium sp900539375
Figure 2B		GB_GCA_016293475.1	d__Bacteria;p__Firmicutes_A;c__Clostridia;o__Clostridiales;f__Clostridiaceae;g__Clostridium;s__Clostridium sp900759995
Figure 2B		GB_GCA_905187965.1	d__Bacteria;p__Firmicutes_A;c__Clostridia;o__Clostridiales;f__Clostridiaceae;g__Clostridium;s__Clostridium sp900759995
Figure 2B		GB_GCA_900759995.1	d__Bacteria;p__Firmicutes_A;c__Clostridia;o__Clostridiales;f__Clostridiaceae;g__Clostridium;s__Clostridium sp900759995
Figure 2B		GB_GCA_900547475.1	d__Bacteria;p__Firmicutes_A;c__Clostridia;o__Clostridiales;f__Clostridiaceae;g__Clostridium;s__Clostridium sp900547475
Figure 2B		GB_GCA_018374405.1	d__Bacteria;p__Firmicutes_A;c__Clostridia;o__Clostridiales;f__Clostridiaceae;g__Clostridium;s__Clostridium sp900547475
Figure 2B		GB_GCA_018364395.1	d__Bacteria;p__Firmicutes_A;c__Clostridia;o__Clostridiales;f__Clostridiaceae;g__Clostridium;s__Clostridium sp900547475
Figure 2B		GB_GCA_902759895.1	d__Bacteria;p__Firmicutes_A;c__Clostridia;o__Clostridiales;f__Clostridiaceae;g__Clostridium;s__Clostridium sp900317445
Figure 2B		GB_GCA_900317445.1	d__Bacteria;p__Firmicutes_A;c__Clostridia;o__Clostridiales;f__Clostridiaceae;g__Clostridium;s__Clostridium sp900317445
Figure 2B		RS_GCF_014836335.1	d__Bacteria;p__Firmicutes_A;c__Clostridia;o__Clostridiales;f__Clostridiaceae;g__Clostridium;s__Clostridium sp007115085
Figure 2B		RS_GCF_007115085.1	d__Bacteria;p__Firmicutes_A;c__Clostridia;o__Clostridiales;f__Clostridiaceae;g__Clostridium;s__Clostridium sp007115085
Figure 2B		GB_GCA_018372875.1	d__Bacteria;p__Firmicutes_A;c__Clostridia;o__Clostridiales;f__Clostridiaceae;g__Clostridium;s__Clostridium sp018372875
Figure 2B		GB_GCA_018372405.1	d__Bacteria;p__Firmicutes_A;c__Clostridia;o__Clostridiales;f__Clostridiaceae;g__Clostridium;s__Clostridium sp018372875
Figure 2B		RS_GCF_002760435.1	d__Bacteria;p__Firmicutes_A;c__Clostridia;o__Clostridiales;f__Clostridiaceae;g__Clostridium;s__Clostridium sp002760435
Figure 2B		GB_GCA_000309845.1	d__Bacteria;p__Firmicutes_A;c__Clostridia;o__Clostridiales;f__Clostridiaceae;g__Clostridium;s__Clostridium sp002760435
Figure 2B		RS_GCF_002006495.1	d__Bacteria;p__Firmicutes_A;c__Clostridia;o__Clostridiales;f__Clostridiaceae;g__Clostridium;s__Clostridium sp000230835
Figure 2B		RS_GCF_000230835.1	d__Bacteria;p__Firmicutes_A;c__Clostridia;o__Clostridiales;f__Clostridiaceae;g__Clostridium;s__Clostridium sp000230835
Figure 2B		GB_GCA_000753455.2	d__Bacteria;p__Firmicutes_A;c__Clostridia;o__Clostridiales;f__Clostridiaceae;g__Clostridium;s__Clostridium sp000753455
Figure 2B		RS_GCF_014287825.1	d__Bacteria;p__Firmicutes_A;c__Clostridia;o__Clostridiales;f__Clostridiaceae;g__Clostridium;s__Clostridium sp000753455
Figure 2B		GB_GCA_017941895.1	d__Bacteria;p__Firmicutes_A;c__Clostridia;o__Clostridiales;f__Clostridiaceae;g__Clostridium;s__Clostridium sp015555905
Figure 2B		RS_GCF_015555905.1	d__Bacteria;p__Firmicutes_A;c__Clostridia;o__Clostridiales;f__Clostridiaceae;g__Clostridium;s__Clostridium sp015555905
Figure 2B		RS_GCF_015555225.1	d__Bacteria;p__Firmicutes_A;c__Clostridia;o__Clostridiales;f__Clostridiaceae;g__Clostridium;s__Clostridium sp015550425
Figure 2B		RS_GCF_015550425.1	d__Bacteria;p__Firmicutes_A;c__Clostridia;o__Clostridiales;f__Clostridiaceae;g__Clostridium;s__Clostridium sp015550425
Figure 2B		GB_GCA_017888565.1	d__Bacteria;p__Firmicutes_A;c__Clostridia;o__Clostridiales;f__Clostridiaceae;g__Clostridium;s__Clostridium sp017888565
Figure 2B		GB_GCA_910588715.1	d__Bacteria;p__Firmicutes_A;c__Clostridia;o__Clostridiales;f__Clostridiaceae;g__Clostridium;s__Clostridium sp910588715
Figure 2B		GB_GCA_018372555.1	d__Bacteria;p__Firmicutes_A;c__Clostridia;o__Clostridiales;f__Clostridiaceae;g__Clostridium;s__Clostridium sp018372555
Figure 2B		RS_GCF_015667795.1	d__Bacteria;p__Firmicutes_A;c__Clostridia;o__Clostridiales;f__Clostridiaceae;g__Clostridium;s__Clostridium sp015667795
Figure 2B		RS_GCF_018918325.1	d__Bacteria;p__Firmicutes_A;c__Clostridia;o__Clostridiales;f__Clostridiaceae;g__Clostridium;s__Clostridium sp018918325
Figure 2B		GB_GCA_900769625.1	d__Bacteria;p__Firmicutes_A;c__Clostridia;o__Clostridiales;f__Clostridiaceae;g__Clostridium;s__Clostridium sp900769625
Figure 2B		RS_GCF_014836325.1	d__Bacteria;p__Firmicutes_A;c__Clostridia;o__Clostridiales;f__Clostridiaceae;g__Clostridium;s__Clostridium sp014836325
Figure 2B		GB_GCA_015058375.1	d__Bacteria;p__Firmicutes_A;c__Clostridia;o__Clostridiales;f__Clostridiaceae;g__Clostridium;s__Clostridium sp015058375
Figure 2B		GB_GCA_902785295.1	d__Bacteria;p__Firmicutes_A;c__Clostridia;o__Clostridiales;f__Clostridiaceae;g__Clostridium;s__Clostridium sp902785295
Figure 2B		GB_GCA_017435645.1	d__Bacteria;p__Firmicutes_A;c__Clostridia;o__Clostridiales;f__Clostridiaceae;g__Clostridium;s__Clostridium sp017435645
Figure 2B		RS_GCF_018918055.1	d__Bacteria;p__Firmicutes_A;c__Clostridia;o__Clostridiales;f__Clostridiaceae;g__Clostridium;s__Clostridium sp018918055
Figure 2B		GB_GCA_003539755.1	d__Bacteria;p__Firmicutes_A;c__Clostridia;o__Clostridiales;f__Clostridiaceae;g__Clostridium;s__Clostridium sp003539755
Figure 2B		GB_GCA_900766315.1	d__Bacteria;p__Firmicutes_A;c__Clostridia;o__Clostridiales;f__Clostridiaceae;g__Clostridium;s__Clostridium sp900766315
Figure 2B		RS_GCF_015234215.1	d__Bacteria;p__Firmicutes_A;c__Clostridia;o__Clostridiales;f__Clostridiaceae;g__Clostridium;s__Clostridium sp015234215
Figure 2B		GB_GCA_015058405.1	d__Bacteria;p__Firmicutes_A;c__Clostridia;o__Clostridiales;f__Clostridiaceae;g__Clostridium;s__Clostridium sp015058405
Figure 2B		RS_GCF_900116755.1	d__Bacteria;p__Firmicutes_A;c__Clostridia;o__Clostridiales;f__Clostridiaceae;g__Clostridium;s__Clostridium sp900116755
Figure 2B		GB_GCA_012519155.1	d__Bacteria;p__Firmicutes_A;c__Clostridia;o__Clostridiales;f__Clostridiaceae;g__Clostridium;s__Clostridium sp012519155
Figure 2B		GB_GCA_900543325.1	d__Bacteria;p__Firmicutes_A;c__Clostridia;o__Clostridiales;f__Clostridiaceae;g__Clostridium;s__Clostridium sp900543325
Figure 2B		RS_GCF_009928485.1	d__Bacteria;p__Firmicutes_A;c__Clostridia;o__Clostridiales;f__Clostridiaceae;g__Clostridium;s__Clostridium sp009928485
Figure 2B		RS_GCF_015670405.1	d__Bacteria;p__Firmicutes_A;c__Clostridia;o__Clostridiales;f__Clostridiaceae;g__Clostridium;s__Clostridium sp015670405
Figure 2B		RS_GCF_000498355.1	d__Bacteria;p__Firmicutes_A;c__Clostridia;o__Clostridiales;f__Clostridiaceae;g__Clostridium;s__Clostridium sp000498355
Figure 2B		RS_GCF_012843905.1	d__Bacteria;p__Firmicutes_A;c__Clostridia;o__Clostridiales;f__Clostridiaceae;g__Clostridium;s__Clostridium sp012843905
Figure 2B		GB_GCA_012520205.1	d__Bacteria;p__Firmicutes_A;c__Clostridia;o__Clostridiales;f__Clostridiaceae;g__Clostridium;s__Clostridium sp012520205
Figure 2B		GB_GCA_017383505.1	d__Bacteria;p__Firmicutes_A;c__Clostridia;o__Clostridiales;f__Clostridiaceae;g__Clostridium;s__Clostridium sp017383505
Figure 2B		GB_GCA_012519845.1	d__Bacteria;p__Firmicutes_A;c__Clostridia;o__Clostridiales;f__Clostridiaceae;g__Clostridium;s__Clostridium sp012519845
Figure 2B	Cupriavidus metallidurans	RS_GCF_003260185.2	d__Bacteria;p__Proteobacteria;c__Gammaproteobacteria;o__Burkholderiales;f__Burkholderiaceae;g__Cupriavidus;s__Cupriavidus metallidurans
Figure 2B		RS_GCF_002944765.1	d__Bacteria;p__Proteobacteria;c__Gammaproteobacteria;o__Burkholderiales;f__Burkholderiaceae;g__Cupriavidus;s__Cupriavidus metallidurans
Figure 2B		RS_GCF_000196015.1	d__Bacteria;p__Proteobacteria;c__Gammaproteobacteria;o__Burkholderiales;f__Burkholderiaceae;g__Cupriavidus;s__Cupriavidus metallidurans
Figure 2B		RS_GCF_018672515.1	d__Bacteria;p__Proteobacteria;c__Gammaproteobacteria;o__Burkholderiales;f__Burkholderiaceae;g__Cupriavidus;s__Cupriavidus metallidurans
Figure 2B		RS_GCF_000709025.1	d__Bacteria;p__Proteobacteria;c__Gammaproteobacteria;o__Burkholderiales;f__Burkholderiaceae;g__Cupriavidus;s__Cupriavidus metallidurans
Figure 2B		GB_GCA_002340825.1	d__Bacteria;p__Proteobacteria;c__Gammaproteobacteria;o__Burkholderiales;f__Burkholderiaceae;g__Cupriavidus;s__Cupriavidus metallidurans
Figure 2B		GB_GCA_002332825.1	d__Bacteria;p__Proteobacteria;c__Gammaproteobacteria;o__Burkholderiales;f__Burkholderiaceae;g__Cupriavidus;s__Cupriavidus metallidurans
Figure 2B		RS_GCF_001598775.1	d__Bacteria;p__Proteobacteria;c__Gammaproteobacteria;o__Burkholderiales;f__Burkholderiaceae;g__Cupriavidus;s__Cupriavidus metallidurans
Figure 2B		GB_GCA_002335265.1	d__Bacteria;p__Proteobacteria;c__Gammaproteobacteria;o__Burkholderiales;f__Burkholderiaceae;g__Cupriavidus;s__Cupriavidus metallidurans
Figure 2B		RS_GCF_001543455.1	d__Bacteria;p__Proteobacteria;c__Gammaproteobacteria;o__Burkholderiales;f__Burkholderiaceae;g__Cupriavidus;s__Cupriavidus metallidurans
Figure 2B		RS_GCF_900185755.1	d__Bacteria;p__Proteobacteria;c__Gammaproteobacteria;o__Burkholderiales;f__Burkholderiaceae;g__Cupriavidus;s__Cupriavidus metallidurans
Figure 2B		RS_GCF_000709045.1	d__Bacteria;p__Proteobacteria;c__Gammaproteobacteria;o__Burkholderiales;f__Burkholderiaceae;g__Cupriavidus;s__Cupriavidus metallidurans
Figure 2B		RS_GCF_000709065.1	d__Bacteria;p__Proteobacteria;c__Gammaproteobacteria;o__Burkholderiales;f__Burkholderiaceae;g__Cupriavidus;s__Cupriavidus metallidurans
Figure 2B		RS_GCF_000496715.1	d__Bacteria;p__Proteobacteria;c__Gammaproteobacteria;o__Burkholderiales;f__Burkholderiaceae;g__Cupriavidus;s__Cupriavidus metallidurans
Figure 2B		RS_GCF_000812445.1	d__Bacteria;p__Proteobacteria;c__Gammaproteobacteria;o__Burkholderiales;f__Burkholderiaceae;g__Cupriavidus;s__Cupriavidus metallidurans
Figure 2B		RS_GCF_000319775.1	d__Bacteria;p__Proteobacteria;c__Gammaproteobacteria;o__Burkholderiales;f__Burkholderiaceae;g__Cupriavidus;s__Cupriavidus metallidurans
Figure 2B		RS_GCF_900185655.1	d__Bacteria;p__Proteobacteria;c__Gammaproteobacteria;o__Burkholderiales;f__Burkholderiaceae;g__Cupriavidus;s__Cupriavidus metallidurans
Figure 2B		RS_GCF_009730455.1	d__Bacteria;p__Proteobacteria;c__Gammaproteobacteria;o__Burkholderiales;f__Burkholderiaceae;g__Cupriavidus;s__Cupriavidus metallidurans
Figure 2B		GB_GCA_002341065.1	d__Bacteria;p__Proteobacteria;c__Gammaproteobacteria;o__Burkholderiales;f__Burkholderiaceae;g__Cupriavidus;s__Cupriavidus metallidurans
Figure 2B	Cupriavidus necator	RS_GCF_003326035.1	d__Bacteria;p__Proteobacteria;c__Gammaproteobacteria;o__Burkholderiales;f__Burkholderiaceae;g__Cupriavidus;s__Cupriavidus necator
Figure 2B		RS_GCF_001481455.1	d__Bacteria;p__Proteobacteria;c__Gammaproteobacteria;o__Burkholderiales;f__Burkholderiaceae;g__Cupriavidus;s__Cupriavidus necator
Figure 2B		RS_GCF_018223725.1	d__Bacteria;p__Proteobacteria;c__Gammaproteobacteria;o__Burkholderiales;f__Burkholderiaceae;g__Cupriavidus;s__Cupriavidus necator
Figure 2B		RS_GCF_000219215.1	d__Bacteria;p__Proteobacteria;c__Gammaproteobacteria;o__Burkholderiales;f__Burkholderiaceae;g__Cupriavidus;s__Cupriavidus necator
Figure 2B		RS_GCF_000009285.1	d__Bacteria;p__Proteobacteria;c__Gammaproteobacteria;o__Burkholderiales;f__Burkholderiaceae;g__Cupriavidus;s__Cupriavidus necator
Figure 2B		RS_GCF_000611125.1	d__Bacteria;p__Proteobacteria;c__Gammaproteobacteria;o__Burkholderiales;f__Burkholderiaceae;g__Cupriavidus;s__Cupriavidus necator
Figure 2B		RS_GCF_001853325.1	d__Bacteria;p__Proteobacteria;c__Gammaproteobacteria;o__Burkholderiales;f__Burkholderiaceae;g__Cupriavidus;s__Cupriavidus necator
Figure 2B		RS_GCF_001598755.1	d__Bacteria;p__Proteobacteria;c__Gammaproteobacteria;o__Burkholderiales;f__Burkholderiaceae;g__Cupriavidus;s__Cupriavidus necator
Figure 2B		RS_GCF_004798725.1	d__Bacteria;p__Proteobacteria;c__Gammaproteobacteria;o__Burkholderiales;f__Burkholderiaceae;g__Cupriavidus;s__Cupriavidus necator
Figure 2B		RS_GCF_009663695.1	d__Bacteria;p__Proteobacteria;c__Gammaproteobacteria;o__Burkholderiales;f__Burkholderiaceae;g__Cupriavidus;s__Cupriavidus necator
Figure 2B		RS_GCF_016757775.1	d__Bacteria;p__Proteobacteria;c__Gammaproteobacteria;o__Burkholderiales;f__Burkholderiaceae;g__Cupriavidus;s__Cupriavidus necator
Figure 2B		RS_GCF_000389805.1	d__Bacteria;p__Proteobacteria;c__Gammaproteobacteria;o__Burkholderiales;f__Burkholderiaceae;g__Cupriavidus;s__Cupriavidus necator
Figure 2B		RS_GCF_016127575.1	d__Bacteria;p__Proteobacteria;c__Gammaproteobacteria;o__Burkholderiales;f__Burkholderiaceae;g__Cupriavidus;s__Cupriavidus necator
Figure 2B		RS_GCF_000744095.1	d__Bacteria;p__Proteobacteria;c__Gammaproteobacteria;o__Burkholderiales;f__Burkholderiaceae;g__Cupriavidus;s__Cupriavidus necator_A
Figure 2B		RS_GCF_013141915.1	d__Bacteria;p__Proteobacteria;c__Gammaproteobacteria;o__Burkholderiales;f__Burkholderiaceae;g__Cupriavidus;s__Cupriavidus necator_B
Figure 2B		RS_GCF_009663685.1	d__Bacteria;p__Proteobacteria;c__Gammaproteobacteria;o__Burkholderiales;f__Burkholderiaceae;g__Cupriavidus;s__Cupriavidus necator_C
Figure 2B	Cupriavidus sp	RS_GCF_017814995.1	d__Bacteria;p__Proteobacteria;c__Gammaproteobacteria;o__Burkholderiales;f__Burkholderiaceae;g__Cupriavidus;s__Cupriavidus sp000426345
Figure 2B		RS_GCF_000426345.1	d__Bacteria;p__Proteobacteria;c__Gammaproteobacteria;o__Burkholderiales;f__Burkholderiaceae;g__Cupriavidus;s__Cupriavidus sp000426345
Figure 2B		RS_GCF_017815025.1	d__Bacteria;p__Proteobacteria;c__Gammaproteobacteria;o__Burkholderiales;f__Burkholderiaceae;g__Cupriavidus;s__Cupriavidus sp000426345
Figure 2B		GB_GCA_013362725.1	d__Bacteria;p__Proteobacteria;c__Gammaproteobacteria;o__Burkholderiales;f__Burkholderiaceae;g__Cupriavidus;s__Cupriavidus sp013361545
Figure 2B		GB_GCA_013361545.1	d__Bacteria;p__Proteobacteria;c__Gammaproteobacteria;o__Burkholderiales;f__Burkholderiaceae;g__Cupriavidus;s__Cupriavidus sp013361545
Figure 2B		RS_GCF_005503625.1	d__Bacteria;p__Proteobacteria;c__Gammaproteobacteria;o__Burkholderiales;f__Burkholderiaceae;g__Cupriavidus;s__Cupriavidus sp005503625
Figure 2B		RS_GCF_009793345.1	d__Bacteria;p__Proteobacteria;c__Gammaproteobacteria;o__Burkholderiales;f__Burkholderiaceae;g__Cupriavidus;s__Cupriavidus sp005503625
Figure 2B		RS_GCF_000611145.1	d__Bacteria;p__Proteobacteria;c__Gammaproteobacteria;o__Burkholderiales;f__Burkholderiaceae;g__Cupriavidus;s__Cupriavidus sp000955785
Figure 2B		GB_GCA_000955785.1	d__Bacteria;p__Proteobacteria;c__Gammaproteobacteria;o__Burkholderiales;f__Burkholderiaceae;g__Cupriavidus;s__Cupriavidus sp000955785
Figure 2B		RS_GCF_004217045.1	d__Bacteria;p__Proteobacteria;c__Gammaproteobacteria;o__Burkholderiales;f__Burkholderiaceae;g__Cupriavidus;s__Cupriavidus sp004217045
Figure 2B		RS_GCF_017814975.1	d__Bacteria;p__Proteobacteria;c__Gammaproteobacteria;o__Burkholderiales;f__Burkholderiaceae;g__Cupriavidus;s__Cupriavidus sp017814975
Figure 2B		GB_GCA_001725945.1	d__Bacteria;p__Proteobacteria;c__Gammaproteobacteria;o__Burkholderiales;f__Burkholderiaceae;g__Cupriavidus;s__Cupriavidus sp001725945
Figure 2B		GB_GCA_019236395.1	d__Bacteria;p__Proteobacteria;c__Gammaproteobacteria;o__Burkholderiales;f__Burkholderiaceae;g__Cupriavidus;s__Cupriavidus sp019236395
Figure 2B		RS_GCF_003402535.1	d__Bacteria;p__Proteobacteria;c__Gammaproteobacteria;o__Burkholderiales;f__Burkholderiaceae;g__Cupriavidus;s__Cupriavidus sp003402535
Figure 2B		RS_GCF_900104095.1	d__Bacteria;p__Proteobacteria;c__Gammaproteobacteria;o__Burkholderiales;f__Burkholderiaceae;g__Cupriavidus;s__Cupriavidus sp900104095
Figure 2B		RS_GCF_000292345.1	d__Bacteria;p__Proteobacteria;c__Gammaproteobacteria;o__Burkholderiales;f__Burkholderiaceae;g__Cupriavidus;s__Cupriavidus sp000292345
Figure 2B		RS_GCF_000812465.1	d__Bacteria;p__Proteobacteria;c__Gammaproteobacteria;o__Burkholderiales;f__Burkholderiaceae;g__Cupriavidus;s__Cupriavidus sp000812465
Figure 2B		RS_GCF_900101625.1	d__Bacteria;p__Proteobacteria;c__Gammaproteobacteria;o__Burkholderiales;f__Burkholderiaceae;g__Cupriavidus;s__Cupriavidus sp900101625
Figure 2B		RS_GCF_001652915.1	d__Bacteria;p__Proteobacteria;c__Gammaproteobacteria;o__Burkholderiales;f__Burkholderiaceae;g__Cupriavidus;s__Cupriavidus sp001652915
Figure 2B		RS_GCF_018729255.1	d__Bacteria;p__Proteobacteria;c__Gammaproteobacteria;o__Burkholderiales;f__Burkholderiaceae;g__Cupriavidus;s__Cupriavidus sp018729255
Figure 2B		RS_GCF_000379565.1	d__Bacteria;p__Proteobacteria;c__Gammaproteobacteria;o__Burkholderiales;f__Burkholderiaceae;g__Cupriavidus;s__Cupriavidus sp000379565
Figure 2B	Denitrovibrio acetiphilus	RS_GCF_000025725.1	d__Bacteria;p__Deferribacterota;c__Deferribacteres;o__Deferribacterales;f__Denitrovibrionaceae;g__Denitrovibrio;s__Denitrovibrio acetiphilus
Figure 2B	Desulfarculus baarsii	RS_GCF_000143965.1	d__Bacteria;p__Desulfobacterota;c__Desulfarculia;o__Desulfarculales;f__Desulfarculaceae;g__Desulfarculus;s__Desulfarculus baarsii
Figure 2B	Desulfocarbo indianensis	RS_GCF_001184205.1	d__Bacteria;p__Desulfobacterota;c__Desulfarculia;o__Desulfarculales;f__Desulfarculaceae;g__Desulfocarbo;s__Desulfocarbo indianensis
Figure 2B	Desulfofervidus auxilii	GB_GCA_905171755.1	d__Bacteria;p__Desulfobacterota;c__Desulfofervidia;o__Desulfofervidales;f__Desulfofervidaceae;g__Desulfofervidus;s__Desulfofervidus auxilii
Figure 2B		GB_GCA_905171705.1	d__Bacteria;p__Desulfobacterota;c__Desulfofervidia;o__Desulfofervidales;f__Desulfofervidaceae;g__Desulfofervidus;s__Desulfofervidus auxilii
Figure 2B		GB_GCA_905171745.1	d__Bacteria;p__Desulfobacterota;c__Desulfofervidia;o__Desulfofervidales;f__Desulfofervidaceae;g__Desulfofervidus;s__Desulfofervidus auxilii
Figure 2B		RS_GCF_001577525.1	d__Bacteria;p__Desulfobacterota;c__Desulfofervidia;o__Desulfofervidales;f__Desulfofervidaceae;g__Desulfofervidus;s__Desulfofervidus auxilii
Figure 2B	Desulfosporosinus orientis	RS_GCF_000235605.1	d__Bacteria;p__Firmicutes_B;c__Desulfitobacteriia;o__Desulfitobacteriales;f__Desulfitobacteriaceae;g__Desulfosporosinus;s__Desulfosporosinus orientis
Figure 2B	Desulfovibrio piger	GB_GCA_017508635.1	d__Bacteria;p__Desulfobacterota_I;c__Desulfovibrionia;o__Desulfovibrionales;f__Desulfovibrionaceae;g__Desulfovibrio;s__Desulfovibrio piger
Figure 2B		GB_GCA_001917195.1	d__Bacteria;p__Desulfobacterota_I;c__Desulfovibrionia;o__Desulfovibrionales;f__Desulfovibrionaceae;g__Desulfovibrio;s__Desulfovibrio piger
Figure 2B		RS_GCF_902373865.1	d__Bacteria;p__Desulfobacterota_I;c__Desulfovibrionia;o__Desulfovibrionales;f__Desulfovibrionaceae;g__Desulfovibrio;s__Desulfovibrio piger
Figure 2B		RS_GCF_000156375.1	d__Bacteria;p__Desulfobacterota_I;c__Desulfovibrionia;o__Desulfovibrionales;f__Desulfovibrionaceae;g__Desulfovibrio;s__Desulfovibrio piger
Figure 2B		GB_GCA_003538575.1	d__Bacteria;p__Desulfobacterota_I;c__Desulfovibrionia;o__Desulfovibrionales;f__Desulfovibrionaceae;g__Desulfovibrio;s__Desulfovibrio piger
Figure 2B		GB_GCA_902406005.1	d__Bacteria;p__Desulfobacterota_I;c__Desulfovibrionia;o__Desulfovibrionales;f__Desulfovibrionaceae;g__Desulfovibrio;s__Desulfovibrio piger_A
Figure 2B		RS_GCF_900116045.1	d__Bacteria;p__Desulfobacterota_I;c__Desulfovibrionia;o__Desulfovibrionales;f__Desulfovibrionaceae;g__Desulfovibrio;s__Desulfovibrio piger_A
Figure 2B		GB_GCA_905196395.1	d__Bacteria;p__Desulfobacterota_I;c__Desulfovibrionia;o__Desulfovibrionales;f__Desulfovibrionaceae;g__Desulfovibrio;s__Desulfovibrio piger_A
Figure 2B	Desulfuromonas acetoxidans	RS_GCF_015234255.1	d__Bacteria;p__Desulfobacterota;c__Desulfuromonadia;o__Desulfuromonadales;f__Desulfuromonadaceae;g__Desulfuromonas;s__Desulfuromonas acetoxidans
Figure 2B		RS_GCF_013371475.1	d__Bacteria;p__Desulfobacterota;c__Desulfuromonadia;o__Desulfuromonadales;f__Desulfuromonadaceae;g__Desulfuromonas;s__Desulfuromonas acetoxidans
Figure 2B		RS_GCF_013371615.1	d__Bacteria;p__Desulfobacterota;c__Desulfuromonadia;o__Desulfuromonadales;f__Desulfuromonadaceae;g__Desulfuromonas;s__Desulfuromonas acetoxidans
Figure 2B		RS_GCF_000167355.1	d__Bacteria;p__Desulfobacterota;c__Desulfuromonadia;o__Desulfuromonadales;f__Desulfuromonadaceae;g__Desulfuromonas;s__Desulfuromonas acetoxidans
Figure 2B	Desulfuromusa kysingii	RS_GCF_900107645.1	d__Bacteria;p__Desulfobacterota;c__Desulfuromonadia;o__Desulfuromonadales;f__Geopsychrobacteraceae;g__Desulfuromusa;s__Desulfuromusa kysingii
Figure 2B	Desulfuromusa sp	GB_GCA_002049545.1	d__Bacteria;p__Desulfobacterota;c__Desulfuromonadia;o__Desulfuromonadales;f__Geopsychrobacteraceae;g__Desulfuromusa;s__Desulfuromusa sp002049545
Figure 2B		GB_GCA_016744595.1	d__Bacteria;p__Desulfobacterota;c__Desulfuromonadia;o__Desulfuromonadales;f__Geopsychrobacteraceae;g__Desulfuromusa;s__Desulfuromusa sp016744595
Figure 2B		GB_GCA_016744555.1	d__Bacteria;p__Desulfobacterota;c__Desulfuromonadia;o__Desulfuromonadales;f__Geopsychrobacteraceae;g__Desulfuromusa;s__Desulfuromusa sp016744555
Figure 2B		GB_GCA_016744675.1	d__Bacteria;p__Desulfobacterota;c__Desulfuromonadia;o__Desulfuromonadales;f__Geopsychrobacteraceae;g__Desulfuromusa;s__Desulfuromusa sp016744675
Figure 2B	Dissulfuribacter thermophilus	RS_GCF_001687335.1	d__Bacteria;p__Desulfobacterota;c__Dissulfuribacteria;o__Dissulfuribacterales;f__Dissulfuribacteraceae;g__Dissulfuribacter;s__Dissulfuribacter thermophilus
Figure 2B	Dokdonella koreensis	RS_GCF_001632775.1	d__Bacteria;p__Proteobacteria;c__Gammaproteobacteria;o__Xanthomonadales;f__Rhodanobacteraceae;g__Dokdonella;s__Dokdonella koreensis
Figure 2B	Ectothiorhodospira haloalkaliphila	RS_GCF_000583815.1	d__Bacteria;p__Proteobacteria;c__Gammaproteobacteria;o__Ectothiorhodospirales;f__Ectothiorhodospiraceae;g__Ectothiorhodospira;s__Ectothiorhodospira haloalkaliphila
Figure 2B		RS_GCF_000633935.1	d__Bacteria;p__Proteobacteria;c__Gammaproteobacteria;o__Ectothiorhodospirales;f__Ectothiorhodospiraceae;g__Ectothiorhodospira;s__Ectothiorhodospira haloalkaliphila
Figure 2B	Ferriphaselus amnicola	RS_GCF_000974685.2	d__Bacteria;p__Proteobacteria;c__Gammaproteobacteria;o__Burkholderiales;f__Gallionellaceae;g__Ferriphaselus;s__Ferriphaselus amnicola
Figure 2B	Ferrovum sp	GB_GCA_010435995.1	d__Bacteria;p__Proteobacteria;c__Gammaproteobacteria;o__Burkholderiales;f__Ferrovaceae;g__Ferrovum;s__Ferrovum sp010435995
Figure 2B		GB_GCA_010436015.1	d__Bacteria;p__Proteobacteria;c__Gammaproteobacteria;o__Burkholderiales;f__Ferrovaceae;g__Ferrovum;s__Ferrovum sp010435995
Figure 2B	Gallionella acididurans	GB_GCA_001577345.1	d__Bacteria;p__Proteobacteria;c__Gammaproteobacteria;o__Burkholderiales;f__Gallionellaceae;g__Gallionella;s__Gallionella acididurans
Figure 2B	Gallionella capsiferriformans	RS_GCF_000145255.1	d__Bacteria;p__Proteobacteria;c__Gammaproteobacteria;o__Burkholderiales;f__Gallionellaceae;g__Gallionella;s__Gallionella capsiferriformans
Figure 2B	Geoalkalibacter ferrihydriticus	RS_GCF_900103065.1	d__Bacteria;p__Desulfobacterota;c__Desulfuromonadia;o__Desulfuromonadales;f__Geoalkalibacteraceae;g__Geoalkalibacter;s__Geoalkalibacter ferrihydriticus
Figure 2B		RS_GCF_000820505.1	d__Bacteria;p__Desulfobacterota;c__Desulfuromonadia;o__Desulfuromonadales;f__Geoalkalibacteraceae;g__Geoalkalibacter;s__Geoalkalibacter ferrihydriticus
Figure 2B	Geobacter metallireducens	RS_GCF_018531165.1	d__Bacteria;p__Desulfobacterota;c__Desulfuromonadia;o__Geobacterales;f__Geobacteraceae;g__Geobacter;s__Geobacter metallireducens
Figure 2B		RS_GCF_000243475.1	d__Bacteria;p__Desulfobacterota;c__Desulfuromonadia;o__Geobacterales;f__Geobacteraceae;g__Geobacter;s__Geobacter metallireducens
Figure 2B		RS_GCF_000012925.1	d__Bacteria;p__Desulfobacterota;c__Desulfuromonadia;o__Geobacterales;f__Geobacteraceae;g__Geobacter;s__Geobacter metallireducens
Figure 2B		GB_GCA_011046855.1	d__Bacteria;p__Desulfobacterota;c__Desulfuromonadia;o__Geobacterales;f__Geobacteraceae;g__Geobacter;s__Geobacter metallireducens_A
Figure 2B	Geobacter pickeringii	RS_GCF_000817955.1	d__Bacteria;p__Desulfobacterota;c__Desulfuromonadia;o__Geobacterales;f__Geobacteraceae;g__Geobacter;s__Geobacter pickeringii
Figure 2B	Geobacter sp	RS_GCF_017338855.1	d__Bacteria;p__Desulfobacterota;c__Desulfuromonadia;o__Geobacterales;f__Geobacteraceae;g__Geobacter;s__Geobacter sp017338855
Figure 2B		GB_GCA_003712145.1	d__Bacteria;p__Desulfobacterota;c__Desulfuromonadia;o__Geobacterales;f__Geobacteraceae;g__Geobacter;s__Geobacter sp003712145
Figure 2B		GB_GCA_905339345.1	d__Bacteria;p__Desulfobacterota;c__Desulfuromonadia;o__Geobacterales;f__Geobacteraceae;g__Geobacter;s__Geobacter sp905339345
Figure 2B	Geobacter sulfurreducens	GB_GCA_003488685.1	d__Bacteria;p__Desulfobacterota;c__Desulfuromonadia;o__Geobacterales;f__Geobacteraceae;g__Geobacter;s__Geobacter sulfurreducens
Figure 2B		RS_GCF_000961035.1	d__Bacteria;p__Desulfobacterota;c__Desulfuromonadia;o__Geobacterales;f__Geobacteraceae;g__Geobacter;s__Geobacter sulfurreducens
Figure 2B		RS_GCF_003574175.1	d__Bacteria;p__Desulfobacterota;c__Desulfuromonadia;o__Geobacterales;f__Geobacteraceae;g__Geobacter;s__Geobacter sulfurreducens
Figure 2B		RS_GCF_000210155.1	d__Bacteria;p__Desulfobacterota;c__Desulfuromonadia;o__Geobacterales;f__Geobacteraceae;g__Geobacter;s__Geobacter sulfurreducens
Figure 2B		GB_GCA_003517525.1	d__Bacteria;p__Desulfobacterota;c__Desulfuromonadia;o__Geobacterales;f__Geobacteraceae;g__Geobacter;s__Geobacter sulfurreducens
Figure 2B		RS_GCF_000007985.2	d__Bacteria;p__Desulfobacterota;c__Desulfuromonadia;o__Geobacterales;f__Geobacteraceae;g__Geobacter;s__Geobacter sulfurreducens
Figure 2B		RS_GCF_018511305.1	d__Bacteria;p__Desulfobacterota;c__Desulfuromonadia;o__Geobacterales;f__Geobacteraceae;g__Geobacter;s__Geobacter sulfurreducens
Figure 2B		GB_GCA_002482655.1	d__Bacteria;p__Desulfobacterota;c__Desulfuromonadia;o__Geobacterales;f__Geobacteraceae;g__Geobacter;s__Geobacter sulfurreducens
Figure 2B	Geothermobacter sp	GB_GCA_003695205.1	d__Bacteria;p__Desulfobacterota;c__Desulfuromonadia;o__Desulfuromonadales;f__Geothermobacteraceae;g__Geothermobacter;s__Geothermobacter sp003695205
Figure 2B	Geovibrio thiophilus	RS_GCF_004087915.1	d__Bacteria;p__Deferribacterota;c__Deferribacteres;o__Deferribacterales;f__Denitrovibrionaceae;g__Geovibrio;s__Geovibrio thiophilus
Figure 2B	Halioglobus lutimaris	RS_GCF_002866825.1	d__Bacteria;p__Proteobacteria;c__Gammaproteobacteria;o__Pseudomonadales;f__Halieaceae;g__Halioglobus;s__Halioglobus lutimaris
Figure 2B		RS_GCF_001953075.1	d__Bacteria;p__Proteobacteria;c__Gammaproteobacteria;o__Pseudomonadales;f__Halieaceae;g__Halioglobus;s__Halioglobus lutimaris
Figure 2B	Halioglobus sp	GB_GCA_018699835.1	d__Bacteria;p__Proteobacteria;c__Gammaproteobacteria;o__Pseudomonadales;f__Halieaceae;g__Halioglobus;s__Halioglobus sp000156295
Figure 2B		GB_GCA_018659615.1	d__Bacteria;p__Proteobacteria;c__Gammaproteobacteria;o__Pseudomonadales;f__Halieaceae;g__Halioglobus;s__Halioglobus sp000156295
Figure 2B		GB_GCA_002378915.1	d__Bacteria;p__Proteobacteria;c__Gammaproteobacteria;o__Pseudomonadales;f__Halieaceae;g__Halioglobus;s__Halioglobus sp000156295
Figure 2B		GB_GCA_018676655.1	d__Bacteria;p__Proteobacteria;c__Gammaproteobacteria;o__Pseudomonadales;f__Halieaceae;g__Halioglobus;s__Halioglobus sp000156295
Figure 2B		GB_GCA_018647895.1	d__Bacteria;p__Proteobacteria;c__Gammaproteobacteria;o__Pseudomonadales;f__Halieaceae;g__Halioglobus;s__Halioglobus sp000156295
Figure 2B		GB_GCA_000156295.1	d__Bacteria;p__Proteobacteria;c__Gammaproteobacteria;o__Pseudomonadales;f__Halieaceae;g__Halioglobus;s__Halioglobus sp000156295
Figure 2B		GB_GCA_002339205.1	d__Bacteria;p__Proteobacteria;c__Gammaproteobacteria;o__Pseudomonadales;f__Halieaceae;g__Halioglobus;s__Halioglobus sp002699145
Figure 2B		GB_GCA_002699145.1	d__Bacteria;p__Proteobacteria;c__Gammaproteobacteria;o__Pseudomonadales;f__Halieaceae;g__Halioglobus;s__Halioglobus sp002699145
Figure 2B		GB_GCA_016704305.1	d__Bacteria;p__Proteobacteria;c__Gammaproteobacteria;o__Pseudomonadales;f__Halieaceae;g__Halioglobus;s__Halioglobus sp016704305
Figure 2B		GB_GCA_016703175.1	d__Bacteria;p__Proteobacteria;c__Gammaproteobacteria;o__Pseudomonadales;f__Halieaceae;g__Halioglobus;s__Halioglobus sp016704305
Figure 2B		GB_GCA_009937575.1	d__Bacteria;p__Proteobacteria;c__Gammaproteobacteria;o__Pseudomonadales;f__Halieaceae;g__Halioglobus;s__Halioglobus sp009937575
Figure 2B		GB_GCA_003646405.1	d__Bacteria;p__Proteobacteria;c__Gammaproteobacteria;o__Pseudomonadales;f__Halieaceae;g__Halioglobus;s__Halioglobus sp003646405
Figure 2B		GB_GCA_003646415.1	d__Bacteria;p__Proteobacteria;c__Gammaproteobacteria;o__Pseudomonadales;f__Halieaceae;g__Halioglobus;s__Halioglobus sp003646415
Figure 2B		GB_GCA_013214285.1	d__Bacteria;p__Proteobacteria;c__Gammaproteobacteria;o__Pseudomonadales;f__Halieaceae;g__Halioglobus;s__Halioglobus sp013214285
Figure 2B		GB_GCA_016744355.1	d__Bacteria;p__Proteobacteria;c__Gammaproteobacteria;o__Pseudomonadales;f__Halieaceae;g__Halioglobus;s__Halioglobus sp016744355
Figure 2B		RS_GCF_008370495.1	d__Bacteria;p__Proteobacteria;c__Gammaproteobacteria;o__Pseudomonadales;f__Halieaceae;g__Halioglobus;s__Halioglobus sp008370495
Figure 2B		GB_GCA_002862465.1	d__Bacteria;p__Proteobacteria;c__Gammaproteobacteria;o__Pseudomonadales;f__Halieaceae;g__Halioglobus;s__Halioglobus sp002862465
Figure 2B		GB_GCA_004354085.1	d__Bacteria;p__Proteobacteria;c__Gammaproteobacteria;o__Pseudomonadales;f__Halieaceae;g__Halioglobus;s__Halioglobus sp004354085
Figure 2B		GB_GCA_905480565.1	d__Bacteria;p__Proteobacteria;c__Gammaproteobacteria;o__Pseudomonadales;f__Halieaceae;g__Halioglobus;s__Halioglobus sp905480565
Figure 2B		GB_GCA_002862985.1	d__Bacteria;p__Proteobacteria;c__Gammaproteobacteria;o__Pseudomonadales;f__Halieaceae;g__Halioglobus;s__Halioglobus sp002862985
Figure 2B		RS_GCF_004745945.1	d__Bacteria;p__Proteobacteria;c__Gammaproteobacteria;o__Pseudomonadales;f__Halieaceae;g__Halioglobus;s__Halioglobus sp004745945
Figure 2B		GB_GCA_018657645.1	d__Bacteria;p__Proteobacteria;c__Gammaproteobacteria;o__Pseudomonadales;f__Halieaceae;g__Halioglobus;s__Halioglobus sp018657645
Figure 2B		GB_GCA_015222725.1	d__Bacteria;p__Proteobacteria;c__Gammaproteobacteria;o__Pseudomonadales;f__Halieaceae;g__Halioglobus;s__Halioglobus sp015222725
Figure 2B	Halorhodospira halochloris	RS_GCF_016583605.1	d__Bacteria;p__Proteobacteria;c__Gammaproteobacteria;o__Nitrococcales;f__Halorhodospiraceae;g__Halorhodospira;s__Halorhodospira halochloris
Figure 2B		RS_GCF_002356555.2	d__Bacteria;p__Proteobacteria;c__Gammaproteobacteria;o__Nitrococcales;f__Halorhodospiraceae;g__Halorhodospira;s__Halorhodospira halochloris
Figure 2B	Halorhodospira halophila	RS_GCF_016653405.1	d__Bacteria;p__Proteobacteria;c__Gammaproteobacteria;o__Nitrococcales;f__Halorhodospiraceae;g__Halorhodospira;s__Halorhodospira halophila_A
Figure 2B		RS_GCF_016653275.1	d__Bacteria;p__Proteobacteria;c__Gammaproteobacteria;o__Nitrococcales;f__Halorhodospiraceae;g__Halorhodospira;s__Halorhodospira halophila_A
Figure 2B		RS_GCF_000015585.1	d__Bacteria;p__Proteobacteria;c__Gammaproteobacteria;o__Nitrococcales;f__Halorhodospiraceae;g__Halorhodospira;s__Halorhodospira halophila
Figure 2B		RS_GCF_016583685.1	d__Bacteria;p__Proteobacteria;c__Gammaproteobacteria;o__Nitrococcales;f__Halorhodospiraceae;g__Halorhodospira;s__Halorhodospira halophila
Figure 2B	Hydrogenivirga caldilitoris	RS_GCF_003664005.1	d__Bacteria;p__Aquificota;c__Aquificae;o__Aquificales;f__Aquificaceae;g__Hydrogenivirga;s__Hydrogenivirga caldilitoris
Figure 2B	Hydrogenobaculum sp	RS_GCF_000213785.1	d__Bacteria;p__Aquificota;c__Aquificae;o__Aquificales;f__Hydrogenobaculaceae;g__Hydrogenobaculum;s__Hydrogenobaculum sp000213785
Figure 2B		RS_GCF_000341855.1	d__Bacteria;p__Aquificota;c__Aquificae;o__Aquificales;f__Hydrogenobaculaceae;g__Hydrogenobaculum;s__Hydrogenobaculum sp000213785
Figure 2B		RS_GCF_000348765.2	d__Bacteria;p__Aquificota;c__Aquificae;o__Aquificales;f__Hydrogenobaculaceae;g__Hydrogenobaculum;s__Hydrogenobaculum sp000213785
Figure 2B		RS_GCF_000215065.1	d__Bacteria;p__Aquificota;c__Aquificae;o__Aquificales;f__Hydrogenobaculaceae;g__Hydrogenobaculum;s__Hydrogenobaculum sp000213785
Figure 2B		GB_GCA_003543175.1	d__Bacteria;p__Aquificota;c__Aquificae;o__Aquificales;f__Hydrogenobaculaceae;g__Hydrogenobaculum;s__Hydrogenobaculum sp000020785
Figure 2B		RS_GCF_000020785.1	d__Bacteria;p__Aquificota;c__Aquificae;o__Aquificales;f__Hydrogenobaculaceae;g__Hydrogenobaculum;s__Hydrogenobaculum sp000020785
Figure 2B		GB_GCA_002878215.1	d__Bacteria;p__Aquificota;c__Aquificae;o__Aquificales;f__Hydrogenobaculaceae;g__Hydrogenobaculum;s__Hydrogenobaculum sp002878215
Figure 2B		GB_GCA_002341805.1	d__Bacteria;p__Aquificota;c__Aquificae;o__Aquificales;f__Hydrogenobaculaceae;g__Hydrogenobaculum;s__Hydrogenobaculum sp002341805
Figure 2B	Hydrogenovibrio marinus	RS_GCF_000711315.1	d__Bacteria;p__Proteobacteria;c__Gammaproteobacteria;o__Thiomicrospirales;f__Thiomicrospiraceae;g__Hydrogenovibrio;s__Hydrogenovibrio marinus
Figure 2B		RS_GCF_000696325.1	d__Bacteria;p__Proteobacteria;c__Gammaproteobacteria;o__Thiomicrospirales;f__Thiomicrospiraceae;g__Hydrogenovibrio;s__Hydrogenovibrio marinus
Figure 2B		RS_GCF_013340845.1	d__Bacteria;p__Proteobacteria;c__Gammaproteobacteria;o__Thiomicrospirales;f__Thiomicrospiraceae;g__Hydrogenovibrio;s__Hydrogenovibrio marinus
Figure 2B	Hydrogenovibrio sp	GB_GCA_002786735.1	d__Bacteria;p__Proteobacteria;c__Gammaproteobacteria;o__Thiomicrospirales;f__Thiomicrospiraceae;g__Hydrogenovibrio;s__Hydrogenovibrio sp002779995
Figure 2B		GB_GCA_002788795.1	d__Bacteria;p__Proteobacteria;c__Gammaproteobacteria;o__Thiomicrospirales;f__Thiomicrospiraceae;g__Hydrogenovibrio;s__Hydrogenovibrio sp002779995
Figure 2B		GB_GCA_002792475.1	d__Bacteria;p__Proteobacteria;c__Gammaproteobacteria;o__Thiomicrospirales;f__Thiomicrospiraceae;g__Hydrogenovibrio;s__Hydrogenovibrio sp002779995
Figure 2B		GB_GCA_009992535.1	d__Bacteria;p__Proteobacteria;c__Gammaproteobacteria;o__Thiomicrospirales;f__Thiomicrospiraceae;g__Hydrogenovibrio;s__Hydrogenovibrio sp002779995
Figure 2B		GB_GCA_002790975.1	d__Bacteria;p__Proteobacteria;c__Gammaproteobacteria;o__Thiomicrospirales;f__Thiomicrospiraceae;g__Hydrogenovibrio;s__Hydrogenovibrio sp002779995
Figure 2B		GB_GCA_002781925.1	d__Bacteria;p__Proteobacteria;c__Gammaproteobacteria;o__Thiomicrospirales;f__Thiomicrospiraceae;g__Hydrogenovibrio;s__Hydrogenovibrio sp002779995
Figure 2B		GB_GCA_009992205.1	d__Bacteria;p__Proteobacteria;c__Gammaproteobacteria;o__Thiomicrospirales;f__Thiomicrospiraceae;g__Hydrogenovibrio;s__Hydrogenovibrio sp002779995
Figure 2B		GB_GCA_009994765.1	d__Bacteria;p__Proteobacteria;c__Gammaproteobacteria;o__Thiomicrospirales;f__Thiomicrospiraceae;g__Hydrogenovibrio;s__Hydrogenovibrio sp002779995
Figure 2B		GB_GCA_002323235.1	d__Bacteria;p__Proteobacteria;c__Gammaproteobacteria;o__Thiomicrospirales;f__Thiomicrospiraceae;g__Hydrogenovibrio;s__Hydrogenovibrio sp002779995
Figure 2B		GB_GCA_002783055.1	d__Bacteria;p__Proteobacteria;c__Gammaproteobacteria;o__Thiomicrospirales;f__Thiomicrospiraceae;g__Hydrogenovibrio;s__Hydrogenovibrio sp002779995
Figure 2B		GB_GCA_009992765.1	d__Bacteria;p__Proteobacteria;c__Gammaproteobacteria;o__Thiomicrospirales;f__Thiomicrospiraceae;g__Hydrogenovibrio;s__Hydrogenovibrio sp002779995
Figure 2B		GB_GCA_002779995.1	d__Bacteria;p__Proteobacteria;c__Gammaproteobacteria;o__Thiomicrospirales;f__Thiomicrospiraceae;g__Hydrogenovibrio;s__Hydrogenovibrio sp002779995
Figure 2B		GB_GCA_002366515.1	d__Bacteria;p__Proteobacteria;c__Gammaproteobacteria;o__Thiomicrospirales;f__Thiomicrospiraceae;g__Hydrogenovibrio;s__Hydrogenovibrio sp002779995
Figure 2B		GB_GCA_009993075.1	d__Bacteria;p__Proteobacteria;c__Gammaproteobacteria;o__Thiomicrospirales;f__Thiomicrospiraceae;g__Hydrogenovibrio;s__Hydrogenovibrio sp002779995
Figure 2B		GB_GCA_002784485.1	d__Bacteria;p__Proteobacteria;c__Gammaproteobacteria;o__Thiomicrospirales;f__Thiomicrospiraceae;g__Hydrogenovibrio;s__Hydrogenovibrio sp002779995
Figure 2B		GB_GCA_001873715.1	d__Bacteria;p__Proteobacteria;c__Gammaproteobacteria;o__Thiomicrospirales;f__Thiomicrospiraceae;g__Hydrogenovibrio;s__Hydrogenovibrio sp002779995
Figure 2B		GB_GCA_009993805.1	d__Bacteria;p__Proteobacteria;c__Gammaproteobacteria;o__Thiomicrospirales;f__Thiomicrospiraceae;g__Hydrogenovibrio;s__Hydrogenovibrio sp002779995
Figure 2B		GB_GCA_002783565.1	d__Bacteria;p__Proteobacteria;c__Gammaproteobacteria;o__Thiomicrospirales;f__Thiomicrospiraceae;g__Hydrogenovibrio;s__Hydrogenovibrio sp002779995
Figure 2B		GB_GCA_016936315.1	d__Bacteria;p__Proteobacteria;c__Gammaproteobacteria;o__Thiomicrospirales;f__Thiomicrospiraceae;g__Hydrogenovibrio;s__Hydrogenovibrio sp009296185
Figure 2B		RS_GCF_009296185.1	d__Bacteria;p__Proteobacteria;c__Gammaproteobacteria;o__Thiomicrospirales;f__Thiomicrospiraceae;g__Hydrogenovibrio;s__Hydrogenovibrio sp009296185
Figure 2B		GB_GCA_014764155.1	d__Bacteria;p__Proteobacteria;c__Gammaproteobacteria;o__Thiomicrospirales;f__Thiomicrospiraceae;g__Hydrogenovibrio;s__Hydrogenovibrio sp009296185
Figure 2B		GB_GCA_015492005.1	d__Bacteria;p__Proteobacteria;c__Gammaproteobacteria;o__Thiomicrospirales;f__Thiomicrospiraceae;g__Hydrogenovibrio;s__Hydrogenovibrio sp015484555
Figure 2B		GB_GCA_015484555.1	d__Bacteria;p__Proteobacteria;c__Gammaproteobacteria;o__Thiomicrospirales;f__Thiomicrospiraceae;g__Hydrogenovibrio;s__Hydrogenovibrio sp015484555
Figure 2B		RS_GCF_002848135.1	d__Bacteria;p__Proteobacteria;c__Gammaproteobacteria;o__Thiomicrospirales;f__Thiomicrospiraceae;g__Hydrogenovibrio;s__Hydrogenovibrio sp002848135
Figure 2B		GB_GCA_002299585.1	d__Bacteria;p__Proteobacteria;c__Gammaproteobacteria;o__Thiomicrospirales;f__Thiomicrospiraceae;g__Hydrogenovibrio;s__Hydrogenovibrio sp002299585
Figure 2B		RS_GCF_001507535.1	d__Bacteria;p__Proteobacteria;c__Gammaproteobacteria;o__Thiomicrospirales;f__Thiomicrospiraceae;g__Hydrogenovibrio;s__Hydrogenovibrio sp001507535
Figure 2B		RS_GCF_000744875.1	d__Bacteria;p__Proteobacteria;c__Gammaproteobacteria;o__Thiomicrospirales;f__Thiomicrospiraceae;g__Hydrogenovibrio;s__Hydrogenovibrio sp000744875
Figure 2B		RS_GCF_001507555.1	d__Bacteria;p__Proteobacteria;c__Gammaproteobacteria;o__Thiomicrospirales;f__Thiomicrospiraceae;g__Hydrogenovibrio;s__Hydrogenovibrio sp001507555
Figure 2B	Insolitispirillum peregrinum	RS_GCF_900156605.1	d__Bacteria;p__Proteobacteria;c__Alphaproteobacteria;o__Rhodospirillales;f__Rhodospirillaceae;g__Insolitispirillum;s__Insolitispirillum peregrinum
Figure 2B	Koribacter versatilis	RS_GCF_000014005.1	d__Bacteria;p__Acidobacteriota;c__Acidobacteriae;o__Acidobacteriales;f__Koribacteraceae;g__Koribacter;s__Koribacter versatilis_A
Figure 2B	Kryptonium thompsoni	RS_GCF_001536085.1	d__Bacteria;p__Bacteroidota;c__Kryptonia;o__Kryptoniales;f__Kryptoniaceae;g__Kryptonium;s__Kryptonium thompsoni
Figure 2B		GB_GCA_011053805.1	d__Bacteria;p__Bacteroidota;c__Kryptonia;o__Kryptoniales;f__Kryptoniaceae;g__Kryptonium;s__Kryptonium thompsoni
Figure 2B		GB_GCA_001536125.1	d__Bacteria;p__Bacteroidota;c__Kryptonia;o__Kryptoniales;f__Kryptoniaceae;g__Kryptonium;s__Kryptonium thompsoni
Figure 2B		GB_GCA_001458575.1	d__Bacteria;p__Bacteroidota;c__Kryptonia;o__Kryptoniales;f__Kryptoniaceae;g__Kryptonium;s__Kryptonium thompsoni
Figure 2B		GB_GCA_011054975.1	d__Bacteria;p__Bacteroidota;c__Kryptonia;o__Kryptoniales;f__Kryptoniaceae;g__Kryptonium;s__Kryptonium thompsoni
Figure 2B		RS_GCF_001458535.1	d__Bacteria;p__Bacteroidota;c__Kryptonia;o__Kryptoniales;f__Kryptoniaceae;g__Kryptonium;s__Kryptonium thompsoni
Figure 2B		RS_GCF_001535985.1	d__Bacteria;p__Bacteroidota;c__Kryptonia;o__Kryptoniales;f__Kryptoniaceae;g__Kryptonium;s__Kryptonium thompsoni
Figure 2B		RS_GCF_001536205.1	d__Bacteria;p__Bacteroidota;c__Kryptonia;o__Kryptoniales;f__Kryptoniaceae;g__Kryptonium;s__Kryptonium thompsoni
Figure 2B		GB_GCA_001536045.1	d__Bacteria;p__Bacteroidota;c__Kryptonia;o__Kryptoniales;f__Kryptoniaceae;g__Kryptonium;s__Kryptonium thompsoni
Figure 2B		GB_GCA_001442935.1	d__Bacteria;p__Bacteroidota;c__Kryptonia;o__Kryptoniales;f__Kryptoniaceae;g__Kryptonium;s__Kryptonium thompsoni
Figure 2B		GB_GCA_001442925.1	d__Bacteria;p__Bacteroidota;c__Kryptonia;o__Kryptoniales;f__Kryptoniaceae;g__Kryptonium;s__Kryptonium thompsoni
Figure 2B		RS_GCF_001536005.1	d__Bacteria;p__Bacteroidota;c__Kryptonia;o__Kryptoniales;f__Kryptoniaceae;g__Kryptonium;s__Kryptonium thompsoni
Figure 2B		GB_GCA_011048205.1	d__Bacteria;p__Bacteroidota;c__Kryptonia;o__Kryptoniales;f__Kryptoniaceae;g__Kryptonium;s__Kryptonium thompsoni
Figure 2B		RS_GCF_001536145.1	d__Bacteria;p__Bacteroidota;c__Kryptonia;o__Kryptoniales;f__Kryptoniaceae;g__Kryptonium;s__Kryptonium thompsoni
Figure 2B		GB_GCA_001485625.1	d__Bacteria;p__Bacteroidota;c__Kryptonia;o__Kryptoniales;f__Kryptoniaceae;g__Kryptonium;s__Kryptonium thompsoni
Figure 2B		RS_GCF_001535965.1	d__Bacteria;p__Bacteroidota;c__Kryptonia;o__Kryptoniales;f__Kryptoniaceae;g__Kryptonium;s__Kryptonium thompsoni
Figure 2B		GB_GCA_001536025.1	d__Bacteria;p__Bacteroidota;c__Kryptonia;o__Kryptoniales;f__Kryptoniaceae;g__Kryptonium;s__Kryptonium thompsoni
Figure 2B	Kyrpidia spormannii	RS_GCF_018802225.1	d__Bacteria;p__Firmicutes;c__Bacilli;o__Kyrpidiales;f__Kyrpidiaceae;g__Kyrpidia;s__Kyrpidia spormannii
Figure 2B		RS_GCF_902829265.1	d__Bacteria;p__Firmicutes;c__Bacilli;o__Kyrpidiales;f__Kyrpidiaceae;g__Kyrpidia;s__Kyrpidia spormannii
Figure 2B		RS_GCF_018802245.1	d__Bacteria;p__Firmicutes;c__Bacilli;o__Kyrpidiales;f__Kyrpidiaceae;g__Kyrpidia;s__Kyrpidia spormannii
Figure 2B		RS_GCF_902829275.1	d__Bacteria;p__Firmicutes;c__Bacilli;o__Kyrpidiales;f__Kyrpidiaceae;g__Kyrpidia;s__Kyrpidia spormannii
Figure 2B		RS_GCF_002804065.1	d__Bacteria;p__Firmicutes;c__Bacilli;o__Kyrpidiales;f__Kyrpidiaceae;g__Kyrpidia;s__Kyrpidia spormannii
Figure 2B	Luteitalea pratensis	RS_GCF_001618865.1	d__Bacteria;p__Acidobacteriota;c__Vicinamibacteria;o__Vicinamibacterales;f__Vicinamibacteraceae;g__Luteitalea;s__Luteitalea pratensis
Figure 2B	Malonomonas rubra	GB_GCA_003247215.1	d__Bacteria;p__Desulfobacterota;c__Desulfuromonadia;o__Desulfuromonadales;f__Geopsychrobacteraceae;g__Malonomonas;s__Malonomonas rubra_A
Figure 2B		RS_GCF_900142125.1	d__Bacteria;p__Desulfobacterota;c__Desulfuromonadia;o__Desulfuromonadales;f__Geopsychrobacteraceae;g__Malonomonas;s__Malonomonas rubra
Figure 2B	Marinilabilia salmonicolor	RS_GCF_003003035.1	d__Bacteria;p__Bacteroidota;c__Bacteroidia;o__Bacteroidales;f__Marinilabiliaceae;g__Marinilabilia;s__Marinilabilia salmonicolor_A
Figure 2B		RS_GCF_003337725.1	d__Bacteria;p__Bacteroidota;c__Bacteroidia;o__Bacteroidales;f__Marinilabiliaceae;g__Marinilabilia;s__Marinilabilia salmonicolor_A
Figure 2B		RS_GCF_000614895.1	d__Bacteria;p__Bacteroidota;c__Bacteroidia;o__Bacteroidales;f__Marinilabiliaceae;g__Marinilabilia;s__Marinilabilia salmonicolor
Figure 2B		RS_GCF_000259075.1	d__Bacteria;p__Bacteroidota;c__Bacteroidia;o__Bacteroidales;f__Marinilabiliaceae;g__Marinilabilia;s__Marinilabilia salmonicolor
Figure 2B	Mariprofundus ferrinatatus	RS_GCF_002795825.1	d__Bacteria;p__Proteobacteria;c__Zetaproteobacteria;o__Mariprofundales;f__Mariprofundaceae;g__Mariprofundus;s__Mariprofundus ferrinatatus
Figure 2B	Mariprofundus ferrooxydans	RS_GCF_001273615.1	d__Bacteria;p__Proteobacteria;c__Zetaproteobacteria;o__Mariprofundales;f__Mariprofundaceae;g__Mariprofundus;s__Mariprofundus ferrooxydans
Figure 2B		RS_GCF_011947535.1	d__Bacteria;p__Proteobacteria;c__Zetaproteobacteria;o__Mariprofundales;f__Mariprofundaceae;g__Mariprofundus;s__Mariprofundus ferrooxydans
Figure 2B		RS_GCF_000153765.1	d__Bacteria;p__Proteobacteria;c__Zetaproteobacteria;o__Mariprofundales;f__Mariprofundaceae;g__Mariprofundus;s__Mariprofundus ferrooxydans
Figure 2B		RS_GCF_000379405.1	d__Bacteria;p__Proteobacteria;c__Zetaproteobacteria;o__Mariprofundales;f__Mariprofundaceae;g__Mariprofundus;s__Mariprofundus ferrooxydans
Figure 2B	Melioribacter roseus	RS_GCF_000279145.1	d__Bacteria;p__Bacteroidota;c__Ignavibacteria;o__Ignavibacteriales;f__Melioribacteraceae;g__Melioribacter;s__Melioribacter roseus
Figure 2B	Methylocella tundrae	RS_GCF_901905185.1	d__Bacteria;p__Proteobacteria;c__Alphaproteobacteria;o__Rhizobiales;f__Beijerinckiaceae;g__Methylocella;s__Methylocella tundrae
Figure 2B		RS_GCF_900749825.1	d__Bacteria;p__Proteobacteria;c__Alphaproteobacteria;o__Rhizobiales;f__Beijerinckiaceae;g__Methylocella;s__Methylocella tundrae
Figure 2B	Methylomagnum ishizawai	RS_GCF_900155475.1	d__Bacteria;p__Proteobacteria;c__Gammaproteobacteria;o__Methylococcales;f__Methylococcaceae;g__Methylomagnum;s__Methylomagnum ishizawai
Figure 2B	Moorella sp	RS_GCF_006538385.1	d__Bacteria;p__Firmicutes_B;c__Moorellia;o__Moorellales;f__Moorellaceae;g__Moorella;s__Moorella sp006538365
Figure 2B		RS_GCF_006538365.1	d__Bacteria;p__Firmicutes_B;c__Moorellia;o__Moorellales;f__Moorellaceae;g__Moorella;s__Moorella sp006538365
Figure 2B		GB_GCA_002383405.1	d__Bacteria;p__Firmicutes_B;c__Moorellia;o__Moorellales;f__Moorellaceae;g__Moorella;s__Moorella sp002383405
Figure 2B		RS_GCF_003116935.1	d__Bacteria;p__Firmicutes_B;c__Moorellia;o__Moorellales;f__Moorellaceae;g__Moorella;s__Moorella sp003116935
Figure 2B	Moorella thermoacetica	RS_GCF_000013105.1	d__Bacteria;p__Firmicutes_B;c__Moorellia;o__Moorellales;f__Moorellaceae;g__Moorella;s__Moorella thermoacetica
Figure 2B		RS_GCF_001267405.1	d__Bacteria;p__Firmicutes_B;c__Moorellia;o__Moorellales;f__Moorellaceae;g__Moorella;s__Moorella thermoacetica
Figure 2B		RS_GCF_001875265.1	d__Bacteria;p__Firmicutes_B;c__Moorellia;o__Moorellales;f__Moorellaceae;g__Moorella;s__Moorella thermoacetica
Figure 2B		RS_GCF_001729945.1	d__Bacteria;p__Firmicutes_B;c__Moorellia;o__Moorellales;f__Moorellaceae;g__Moorella;s__Moorella thermoacetica
Figure 2B		RS_GCF_008121875.1	d__Bacteria;p__Firmicutes_B;c__Moorellia;o__Moorellales;f__Moorellaceae;g__Moorella;s__Moorella thermoacetica
Figure 2B		RS_GCF_006228565.1	d__Bacteria;p__Firmicutes_B;c__Moorellia;o__Moorellales;f__Moorellaceae;g__Moorella;s__Moorella thermoacetica
Figure 2B		RS_GCF_001874085.1	d__Bacteria;p__Firmicutes_B;c__Moorellia;o__Moorellales;f__Moorellaceae;g__Moorella;s__Moorella thermoacetica
Figure 2B		RS_GCF_008121895.1	d__Bacteria;p__Firmicutes_B;c__Moorellia;o__Moorellales;f__Moorellaceae;g__Moorella;s__Moorella thermoacetica
Figure 2B		RS_GCF_008124575.1	d__Bacteria;p__Firmicutes_B;c__Moorellia;o__Moorellales;f__Moorellaceae;g__Moorella;s__Moorella thermoacetica
Figure 2B		RS_GCF_008121905.1	d__Bacteria;p__Firmicutes_B;c__Moorellia;o__Moorellales;f__Moorellaceae;g__Moorella;s__Moorella thermoacetica
Figure 2B		RS_GCF_000576385.2	d__Bacteria;p__Firmicutes_B;c__Moorellia;o__Moorellales;f__Moorellaceae;g__Moorella;s__Moorella thermoacetica
Figure 2B		RS_GCF_001874605.1	d__Bacteria;p__Firmicutes_B;c__Moorellia;o__Moorellales;f__Moorellaceae;g__Moorella;s__Moorella thermoacetica
Figure 2B		RS_GCF_001875245.1	d__Bacteria;p__Firmicutes_B;c__Moorellia;o__Moorellales;f__Moorellaceae;g__Moorella;s__Moorella thermoacetica
Figure 2B		RS_GCF_001875285.1	d__Bacteria;p__Firmicutes_B;c__Moorellia;o__Moorellales;f__Moorellaceae;g__Moorella;s__Moorella thermoacetica
Figure 2B		RS_GCF_001874065.1	d__Bacteria;p__Firmicutes_B;c__Moorellia;o__Moorellales;f__Moorellaceae;g__Moorella;s__Moorella thermoacetica
Figure 2B		RS_GCF_008121885.1	d__Bacteria;p__Firmicutes_B;c__Moorellia;o__Moorellales;f__Moorellaceae;g__Moorella;s__Moorella thermoacetica
Figure 2B		RS_GCF_001267435.1	d__Bacteria;p__Firmicutes_B;c__Moorellia;o__Moorellales;f__Moorellaceae;g__Moorella;s__Moorella thermoacetica
Figure 2B		RS_GCF_001875325.1	d__Bacteria;p__Firmicutes_B;c__Moorellia;o__Moorellales;f__Moorellaceae;g__Moorella;s__Moorella thermoacetica_A
Figure 2B	Nitrosococcus halophilus	RS_GCF_000024725.1	d__Bacteria;p__Proteobacteria;c__Gammaproteobacteria;o__Nitrosococcales;f__Nitrosococcaceae;g__Nitrosococcus;s__Nitrosococcus halophilus
Figure 2B	Nitrosomonas communis	RS_GCF_008124795.1	d__Bacteria;p__Proteobacteria;c__Gammaproteobacteria;o__Burkholderiales;f__Nitrosomonadaceae;g__Nitrosomonas;s__Nitrosomonas communis
Figure 2B		RS_GCF_900106545.1	d__Bacteria;p__Proteobacteria;c__Gammaproteobacteria;o__Burkholderiales;f__Nitrosomonadaceae;g__Nitrosomonas;s__Nitrosomonas communis
Figure 2B		RS_GCF_001007935.1	d__Bacteria;p__Proteobacteria;c__Gammaproteobacteria;o__Burkholderiales;f__Nitrosomonadaceae;g__Nitrosomonas;s__Nitrosomonas communis
Figure 2B		RS_GCF_900114745.1	d__Bacteria;p__Proteobacteria;c__Gammaproteobacteria;o__Burkholderiales;f__Nitrosomonadaceae;g__Nitrosomonas;s__Nitrosomonas communis_A
Figure 2B	Nitrosomonas sp	GB_GCA_902826115.1	d__Bacteria;p__Proteobacteria;c__Gammaproteobacteria;o__Burkholderiales;f__Nitrosomonadaceae;g__Nitrosomonas;s__Nitrosomonas sp902826115
Figure 2B		GB_GCA_016717525.1	d__Bacteria;p__Proteobacteria;c__Gammaproteobacteria;o__Burkholderiales;f__Nitrosomonadaceae;g__Nitrosomonas;s__Nitrosomonas sp902826115
Figure 2B		GB_GCA_017987495.1	d__Bacteria;p__Proteobacteria;c__Gammaproteobacteria;o__Burkholderiales;f__Nitrosomonadaceae;g__Nitrosomonas;s__Nitrosomonas sp902826115
Figure 2B		GB_GCA_018240885.1	d__Bacteria;p__Proteobacteria;c__Gammaproteobacteria;o__Burkholderiales;f__Nitrosomonadaceae;g__Nitrosomonas;s__Nitrosomonas sp015709615
Figure 2B		GB_GCA_015709615.1	d__Bacteria;p__Proteobacteria;c__Gammaproteobacteria;o__Burkholderiales;f__Nitrosomonadaceae;g__Nitrosomonas;s__Nitrosomonas sp015709615
Figure 2B		GB_GCA_017987655.1	d__Bacteria;p__Proteobacteria;c__Gammaproteobacteria;o__Burkholderiales;f__Nitrosomonadaceae;g__Nitrosomonas;s__Nitrosomonas sp017994575
Figure 2B		GB_GCA_017994575.1	d__Bacteria;p__Proteobacteria;c__Gammaproteobacteria;o__Burkholderiales;f__Nitrosomonadaceae;g__Nitrosomonas;s__Nitrosomonas sp017994575
Figure 2B		GB_GCA_015709635.1	d__Bacteria;p__Proteobacteria;c__Gammaproteobacteria;o__Burkholderiales;f__Nitrosomonadaceae;g__Nitrosomonas;s__Nitrosomonas sp015709635
Figure 2B		GB_GCA_018241825.1	d__Bacteria;p__Proteobacteria;c__Gammaproteobacteria;o__Burkholderiales;f__Nitrosomonadaceae;g__Nitrosomonas;s__Nitrosomonas sp015709635
Figure 2B		GB_GCA_016710135.1	d__Bacteria;p__Proteobacteria;c__Gammaproteobacteria;o__Burkholderiales;f__Nitrosomonadaceae;g__Nitrosomonas;s__Nitrosomonas sp016710135
Figure 2B		GB_GCA_016705625.1	d__Bacteria;p__Proteobacteria;c__Gammaproteobacteria;o__Burkholderiales;f__Nitrosomonadaceae;g__Nitrosomonas;s__Nitrosomonas sp016710135
Figure 2B		GB_GCA_019187415.1	d__Bacteria;p__Proteobacteria;c__Gammaproteobacteria;o__Burkholderiales;f__Nitrosomonadaceae;g__Nitrosomonas;s__Nitrosomonas sp018240285
Figure 2B		GB_GCA_018240285.1	d__Bacteria;p__Proteobacteria;c__Gammaproteobacteria;o__Burkholderiales;f__Nitrosomonadaceae;g__Nitrosomonas;s__Nitrosomonas sp018240285
Figure 2B		RS_GCF_004340695.1	d__Bacteria;p__Proteobacteria;c__Gammaproteobacteria;o__Burkholderiales;f__Nitrosomonadaceae;g__Nitrosomonas;s__Nitrosomonas sp003201565
Figure 2B		RS_GCF_003201565.1	d__Bacteria;p__Proteobacteria;c__Gammaproteobacteria;o__Burkholderiales;f__Nitrosomonadaceae;g__Nitrosomonas;s__Nitrosomonas sp003201565
Figure 2B		RS_GCF_900107335.1	d__Bacteria;p__Proteobacteria;c__Gammaproteobacteria;o__Burkholderiales;f__Nitrosomonadaceae;g__Nitrosomonas;s__Nitrosomonas sp900100485
Figure 2B		RS_GCF_900100485.1	d__Bacteria;p__Proteobacteria;c__Gammaproteobacteria;o__Burkholderiales;f__Nitrosomonadaceae;g__Nitrosomonas;s__Nitrosomonas sp900100485
Figure 2B		RS_GCF_900206265.1	d__Bacteria;p__Proteobacteria;c__Gammaproteobacteria;o__Burkholderiales;f__Nitrosomonadaceae;g__Nitrosomonas;s__Nitrosomonas sp000175095
Figure 2B		RS_GCF_000175095.2	d__Bacteria;p__Proteobacteria;c__Gammaproteobacteria;o__Burkholderiales;f__Nitrosomonadaceae;g__Nitrosomonas;s__Nitrosomonas sp000175095
Figure 2B		GB_GCA_017984275.1	d__Bacteria;p__Proteobacteria;c__Gammaproteobacteria;o__Burkholderiales;f__Nitrosomonadaceae;g__Nitrosomonas;s__Nitrosomonas sp017984435
Figure 2B		GB_GCA_017984435.1	d__Bacteria;p__Proteobacteria;c__Gammaproteobacteria;o__Burkholderiales;f__Nitrosomonadaceae;g__Nitrosomonas;s__Nitrosomonas sp017984435
Figure 2B		GB_GCA_016791245.1	d__Bacteria;p__Proteobacteria;c__Gammaproteobacteria;o__Burkholderiales;f__Nitrosomonadaceae;g__Nitrosomonas;s__Nitrosomonas sp009833095
Figure 2B		RS_GCF_009833095.1	d__Bacteria;p__Proteobacteria;c__Gammaproteobacteria;o__Burkholderiales;f__Nitrosomonadaceae;g__Nitrosomonas;s__Nitrosomonas sp009833095
Figure 2B		GB_GCA_016703745.1	d__Bacteria;p__Proteobacteria;c__Gammaproteobacteria;o__Burkholderiales;f__Nitrosomonadaceae;g__Nitrosomonas;s__Nitrosomonas sp016703745
Figure 2B		GB_GCA_002083395.1	d__Bacteria;p__Proteobacteria;c__Gammaproteobacteria;o__Burkholderiales;f__Nitrosomonadaceae;g__Nitrosomonas;s__Nitrosomonas sp002083395
Figure 2B		GB_GCA_002083595.1	d__Bacteria;p__Proteobacteria;c__Gammaproteobacteria;o__Burkholderiales;f__Nitrosomonadaceae;g__Nitrosomonas;s__Nitrosomonas sp002083595
Figure 2B		GB_GCA_900696615.1	d__Bacteria;p__Proteobacteria;c__Gammaproteobacteria;o__Burkholderiales;f__Nitrosomonadaceae;g__Nitrosomonas;s__Nitrosomonas sp900696615
Figure 2B		GB_GCA_015075225.1	d__Bacteria;p__Proteobacteria;c__Gammaproteobacteria;o__Burkholderiales;f__Nitrosomonadaceae;g__Nitrosomonas;s__Nitrosomonas sp015075225
Figure 2B		GB_GCA_018240935.1	d__Bacteria;p__Proteobacteria;c__Gammaproteobacteria;o__Burkholderiales;f__Nitrosomonadaceae;g__Nitrosomonas;s__Nitrosomonas sp018240935
Figure 2B		GB_GCA_008015595.1	d__Bacteria;p__Proteobacteria;c__Gammaproteobacteria;o__Burkholderiales;f__Nitrosomonadaceae;g__Nitrosomonas;s__Nitrosomonas sp008015595
Figure 2B		RS_GCF_003268955.1	d__Bacteria;p__Proteobacteria;c__Gammaproteobacteria;o__Burkholderiales;f__Nitrosomonadaceae;g__Nitrosomonas;s__Nitrosomonas sp003268955
Figure 2B		GB_GCA_017879645.1	d__Bacteria;p__Proteobacteria;c__Gammaproteobacteria;o__Burkholderiales;f__Nitrosomonadaceae;g__Nitrosomonas;s__Nitrosomonas sp017879645
Figure 2B		RS_GCF_003011925.2	d__Bacteria;p__Proteobacteria;c__Gammaproteobacteria;o__Burkholderiales;f__Nitrosomonadaceae;g__Nitrosomonas;s__Nitrosomonas sp003011925
Figure 2B		RS_GCF_900113925.1	d__Bacteria;p__Proteobacteria;c__Gammaproteobacteria;o__Burkholderiales;f__Nitrosomonadaceae;g__Nitrosomonas;s__Nitrosomonas sp900113925
Figure 2B		GB_GCA_016708955.1	d__Bacteria;p__Proteobacteria;c__Gammaproteobacteria;o__Burkholderiales;f__Nitrosomonadaceae;g__Nitrosomonas;s__Nitrosomonas sp016708955
Figure 2B		GB_GCA_008015565.1	d__Bacteria;p__Proteobacteria;c__Gammaproteobacteria;o__Burkholderiales;f__Nitrosomonadaceae;g__Nitrosomonas;s__Nitrosomonas sp008015565
Figure 2B		GB_GCA_018241205.1	d__Bacteria;p__Proteobacteria;c__Gammaproteobacteria;o__Burkholderiales;f__Nitrosomonadaceae;g__Nitrosomonas;s__Nitrosomonas sp018241205
Figure 2B		RS_GCF_004345375.1	d__Bacteria;p__Proteobacteria;c__Gammaproteobacteria;o__Burkholderiales;f__Nitrosomonadaceae;g__Nitrosomonas;s__Nitrosomonas sp004345375
Figure 2B		GB_GCA_002435335.1	d__Bacteria;p__Proteobacteria;c__Gammaproteobacteria;o__Burkholderiales;f__Nitrosomonadaceae;g__Nitrosomonas;s__Nitrosomonas sp002435335
Figure 2B		RS_GCF_900111165.1	d__Bacteria;p__Proteobacteria;c__Gammaproteobacteria;o__Burkholderiales;f__Nitrosomonadaceae;g__Nitrosomonas;s__Nitrosomonas sp900111165
Figure 2B		GB_GCA_005779435.1	d__Bacteria;p__Proteobacteria;c__Gammaproteobacteria;o__Burkholderiales;f__Nitrosomonadaceae;g__Nitrosomonas;s__Nitrosomonas sp005779435
Figure 2B		RS_GCF_000219585.1	d__Bacteria;p__Proteobacteria;c__Gammaproteobacteria;o__Burkholderiales;f__Nitrosomonadaceae;g__Nitrosomonas;s__Nitrosomonas sp000219585
Figure 2B		RS_GCF_009833125.1	d__Bacteria;p__Proteobacteria;c__Gammaproteobacteria;o__Burkholderiales;f__Nitrosomonadaceae;g__Nitrosomonas;s__Nitrosomonas sp009833125
Figure 2B		GB_GCA_016721865.1	d__Bacteria;p__Proteobacteria;c__Gammaproteobacteria;o__Burkholderiales;f__Nitrosomonadaceae;g__Nitrosomonas;s__Nitrosomonas sp016721865
Figure 2B		GB_GCA_902826915.1	d__Bacteria;p__Proteobacteria;c__Gammaproteobacteria;o__Burkholderiales;f__Nitrosomonadaceae;g__Nitrosomonas;s__Nitrosomonas sp902826915
Figure 2B		RS_GCF_900107265.1	d__Bacteria;p__Proteobacteria;c__Gammaproteobacteria;o__Burkholderiales;f__Nitrosomonadaceae;g__Nitrosomonas;s__Nitrosomonas sp900107265
Figure 2B		RS_GCF_900112825.1	d__Bacteria;p__Proteobacteria;c__Gammaproteobacteria;o__Burkholderiales;f__Nitrosomonadaceae;g__Nitrosomonas;s__Nitrosomonas sp900112825
Figure 2B		GB_GCA_902826055.1	d__Bacteria;p__Proteobacteria;c__Gammaproteobacteria;o__Burkholderiales;f__Nitrosomonadaceae;g__Nitrosomonas;s__Nitrosomonas sp902826055
Figure 2B		GB_GCA_003514765.1	d__Bacteria;p__Proteobacteria;c__Gammaproteobacteria;o__Burkholderiales;f__Nitrosomonadaceae;g__Nitrosomonas;s__Nitrosomonas sp003514765
Figure 2B	Nitrosospira lacus	RS_GCF_000355765.4	d__Bacteria;p__Proteobacteria;c__Gammaproteobacteria;o__Burkholderiales;f__Nitrosomonadaceae;g__Nitrosospira;s__Nitrosospira lacus
Figure 2B	Nitrosospira multiformis	RS_GCF_004365265.1	d__Bacteria;p__Proteobacteria;c__Gammaproteobacteria;o__Burkholderiales;f__Nitrosomonadaceae;g__Nitrosospira;s__Nitrosospira multiformis_E
Figure 2B		RS_GCF_003050865.1	d__Bacteria;p__Proteobacteria;c__Gammaproteobacteria;o__Burkholderiales;f__Nitrosomonadaceae;g__Nitrosospira;s__Nitrosospira multiformis_E
Figure 2B		RS_GCF_004364015.1	d__Bacteria;p__Proteobacteria;c__Gammaproteobacteria;o__Burkholderiales;f__Nitrosomonadaceae;g__Nitrosospira;s__Nitrosospira multiformis_E
Figure 2B		RS_GCF_003269055.1	d__Bacteria;p__Proteobacteria;c__Gammaproteobacteria;o__Burkholderiales;f__Nitrosomonadaceae;g__Nitrosospira;s__Nitrosospira multiformis_E
Figure 2B		RS_GCF_900116835.1	d__Bacteria;p__Proteobacteria;c__Gammaproteobacteria;o__Burkholderiales;f__Nitrosomonadaceae;g__Nitrosospira;s__Nitrosospira multiformis_E
Figure 2B		RS_GCF_003268875.1	d__Bacteria;p__Proteobacteria;c__Gammaproteobacteria;o__Burkholderiales;f__Nitrosomonadaceae;g__Nitrosospira;s__Nitrosospira multiformis_E
Figure 2B		RS_GCF_900103165.1	d__Bacteria;p__Proteobacteria;c__Gammaproteobacteria;o__Burkholderiales;f__Nitrosomonadaceae;g__Nitrosospira;s__Nitrosospira multiformis_D
Figure 2B		RS_GCF_003046605.1	d__Bacteria;p__Proteobacteria;c__Gammaproteobacteria;o__Burkholderiales;f__Nitrosomonadaceae;g__Nitrosospira;s__Nitrosospira multiformis_D
Figure 2B		RS_GCF_900101945.1	d__Bacteria;p__Proteobacteria;c__Gammaproteobacteria;o__Burkholderiales;f__Nitrosomonadaceae;g__Nitrosospira;s__Nitrosospira multiformis_D
Figure 2B		RS_GCF_003050825.1	d__Bacteria;p__Proteobacteria;c__Gammaproteobacteria;o__Burkholderiales;f__Nitrosomonadaceae;g__Nitrosospira;s__Nitrosospira multiformis_D
Figure 2B		RS_GCF_900108135.1	d__Bacteria;p__Proteobacteria;c__Gammaproteobacteria;o__Burkholderiales;f__Nitrosomonadaceae;g__Nitrosospira;s__Nitrosospira multiformis
Figure 2B		RS_GCF_000196355.1	d__Bacteria;p__Proteobacteria;c__Gammaproteobacteria;o__Burkholderiales;f__Nitrosomonadaceae;g__Nitrosospira;s__Nitrosospira multiformis
Figure 2B		RS_GCF_900107715.1	d__Bacteria;p__Proteobacteria;c__Gammaproteobacteria;o__Burkholderiales;f__Nitrosomonadaceae;g__Nitrosospira;s__Nitrosospira multiformis
Figure 2B		RS_GCF_900111585.1	d__Bacteria;p__Proteobacteria;c__Gammaproteobacteria;o__Burkholderiales;f__Nitrosomonadaceae;g__Nitrosospira;s__Nitrosospira multiformis_B
Figure 2B		RS_GCF_900110185.1	d__Bacteria;p__Proteobacteria;c__Gammaproteobacteria;o__Burkholderiales;f__Nitrosomonadaceae;g__Nitrosospira;s__Nitrosospira multiformis_A
Figure 2B		GB_GCA_017306155.1	d__Bacteria;p__Proteobacteria;c__Gammaproteobacteria;o__Burkholderiales;f__Nitrosomonadaceae;g__Nitrosospira;s__Nitrosospira multiformis_F
Figure 2B	Noviherbaspirillum denitrificans	RS_GCF_002211445.1	d__Bacteria;p__Proteobacteria;c__Gammaproteobacteria;o__Burkholderiales;f__Burkholderiaceae;g__Noviherbaspirillum;s__Noviherbaspirillum denitrificans
Figure 2B	Novimethylophilus kurashikiensis	RS_GCF_003112435.1	d__Bacteria;p__Proteobacteria;c__Gammaproteobacteria;o__Burkholderiales;f__Methylophilaceae;g__Novimethylophilus;s__Novimethylophilus kurashikiensis
Figure 2B	Paraburkholderia sp	RS_GCF_016649235.1	d__Bacteria;p__Proteobacteria;c__Gammaproteobacteria;o__Burkholderiales;f__Burkholderiaceae;g__Paraburkholderia;s__Paraburkholderia sp905220835
Figure 2B		RS_GCF_016649335.1	d__Bacteria;p__Proteobacteria;c__Gammaproteobacteria;o__Burkholderiales;f__Burkholderiaceae;g__Paraburkholderia;s__Paraburkholderia sp905220835
Figure 2B		RS_GCF_905220775.1	d__Bacteria;p__Proteobacteria;c__Gammaproteobacteria;o__Burkholderiales;f__Burkholderiaceae;g__Paraburkholderia;s__Paraburkholderia sp905220835
Figure 2B		RS_GCF_905220795.1	d__Bacteria;p__Proteobacteria;c__Gammaproteobacteria;o__Burkholderiales;f__Burkholderiaceae;g__Paraburkholderia;s__Paraburkholderia sp905220835
Figure 2B		RS_GCF_016649305.1	d__Bacteria;p__Proteobacteria;c__Gammaproteobacteria;o__Burkholderiales;f__Burkholderiaceae;g__Paraburkholderia;s__Paraburkholderia sp905220835
Figure 2B		RS_GCF_905220725.1	d__Bacteria;p__Proteobacteria;c__Gammaproteobacteria;o__Burkholderiales;f__Burkholderiaceae;g__Paraburkholderia;s__Paraburkholderia sp905220835
Figure 2B		RS_GCF_905220835.1	d__Bacteria;p__Proteobacteria;c__Gammaproteobacteria;o__Burkholderiales;f__Burkholderiaceae;g__Paraburkholderia;s__Paraburkholderia sp905220835
Figure 2B		RS_GCF_016649265.1	d__Bacteria;p__Proteobacteria;c__Gammaproteobacteria;o__Burkholderiales;f__Burkholderiaceae;g__Paraburkholderia;s__Paraburkholderia sp905220835
Figure 2B		RS_GCF_905220755.1	d__Bacteria;p__Proteobacteria;c__Gammaproteobacteria;o__Burkholderiales;f__Burkholderiaceae;g__Paraburkholderia;s__Paraburkholderia sp905220835
Figure 2B		RS_GCF_905220855.1	d__Bacteria;p__Proteobacteria;c__Gammaproteobacteria;o__Burkholderiales;f__Burkholderiaceae;g__Paraburkholderia;s__Paraburkholderia sp905220835
Figure 2B		RS_GCF_905220705.1	d__Bacteria;p__Proteobacteria;c__Gammaproteobacteria;o__Burkholderiales;f__Burkholderiaceae;g__Paraburkholderia;s__Paraburkholderia sp905220835
Figure 2B		RS_GCF_016649295.1	d__Bacteria;p__Proteobacteria;c__Gammaproteobacteria;o__Burkholderiales;f__Burkholderiaceae;g__Paraburkholderia;s__Paraburkholderia sp905220835
Figure 2B		RS_GCF_016649255.1	d__Bacteria;p__Proteobacteria;c__Gammaproteobacteria;o__Burkholderiales;f__Burkholderiaceae;g__Paraburkholderia;s__Paraburkholderia sp905220835
Figure 2B		RS_GCF_013408935.1	d__Bacteria;p__Proteobacteria;c__Gammaproteobacteria;o__Burkholderiales;f__Burkholderiaceae;g__Paraburkholderia;s__Paraburkholderia sp000745015
Figure 2B		RS_GCF_000745015.1	d__Bacteria;p__Proteobacteria;c__Gammaproteobacteria;o__Burkholderiales;f__Burkholderiaceae;g__Paraburkholderia;s__Paraburkholderia sp000745015
Figure 2B		RS_GCF_902833695.1	d__Bacteria;p__Proteobacteria;c__Gammaproteobacteria;o__Burkholderiales;f__Burkholderiaceae;g__Paraburkholderia;s__Paraburkholderia sp000745015
Figure 2B		RS_GCF_014200335.1	d__Bacteria;p__Proteobacteria;c__Gammaproteobacteria;o__Burkholderiales;f__Burkholderiaceae;g__Paraburkholderia;s__Paraburkholderia sp000745015
Figure 2B		RS_GCF_013409255.1	d__Bacteria;p__Proteobacteria;c__Gammaproteobacteria;o__Burkholderiales;f__Burkholderiaceae;g__Paraburkholderia;s__Paraburkholderia sp000745015
Figure 2B		RS_GCF_013409275.1	d__Bacteria;p__Proteobacteria;c__Gammaproteobacteria;o__Burkholderiales;f__Burkholderiaceae;g__Paraburkholderia;s__Paraburkholderia sp000745015
Figure 2B		RS_GCF_004362135.1	d__Bacteria;p__Proteobacteria;c__Gammaproteobacteria;o__Burkholderiales;f__Burkholderiaceae;g__Paraburkholderia;s__Paraburkholderia sp900142905
Figure 2B		RS_GCF_003634155.1	d__Bacteria;p__Proteobacteria;c__Gammaproteobacteria;o__Burkholderiales;f__Burkholderiaceae;g__Paraburkholderia;s__Paraburkholderia sp900142905
Figure 2B		RS_GCF_900142905.1	d__Bacteria;p__Proteobacteria;c__Gammaproteobacteria;o__Burkholderiales;f__Burkholderiaceae;g__Paraburkholderia;s__Paraburkholderia sp900142905
Figure 2B		RS_GCF_003610135.1	d__Bacteria;p__Proteobacteria;c__Gammaproteobacteria;o__Burkholderiales;f__Burkholderiaceae;g__Paraburkholderia;s__Paraburkholderia sp900142905
Figure 2B		RS_GCF_009765935.1	d__Bacteria;p__Proteobacteria;c__Gammaproteobacteria;o__Burkholderiales;f__Burkholderiaceae;g__Paraburkholderia;s__Paraburkholderia sp900142905
Figure 2B		RS_GCF_004363325.1	d__Bacteria;p__Proteobacteria;c__Gammaproteobacteria;o__Burkholderiales;f__Burkholderiaceae;g__Paraburkholderia;s__Paraburkholderia sp900142905
Figure 2B		RS_GCF_003386115.1	d__Bacteria;p__Proteobacteria;c__Gammaproteobacteria;o__Burkholderiales;f__Burkholderiaceae;g__Paraburkholderia;s__Paraburkholderia sp003002025
Figure 2B		RS_GCF_003634175.1	d__Bacteria;p__Proteobacteria;c__Gammaproteobacteria;o__Burkholderiales;f__Burkholderiaceae;g__Paraburkholderia;s__Paraburkholderia sp003002025
Figure 2B		RS_GCF_003387275.1	d__Bacteria;p__Proteobacteria;c__Gammaproteobacteria;o__Burkholderiales;f__Burkholderiaceae;g__Paraburkholderia;s__Paraburkholderia sp003002025
Figure 2B		RS_GCF_003002025.1	d__Bacteria;p__Proteobacteria;c__Gammaproteobacteria;o__Burkholderiales;f__Burkholderiaceae;g__Paraburkholderia;s__Paraburkholderia sp003002025
Figure 2B		RS_GCF_004366535.1	d__Bacteria;p__Proteobacteria;c__Gammaproteobacteria;o__Burkholderiales;f__Burkholderiaceae;g__Paraburkholderia;s__Paraburkholderia sp003002025
Figure 2B		GB_GCA_903892235.1	d__Bacteria;p__Proteobacteria;c__Gammaproteobacteria;o__Burkholderiales;f__Burkholderiaceae;g__Paraburkholderia;s__Paraburkholderia sp900104795
Figure 2B		GB_GCA_903925615.1	d__Bacteria;p__Proteobacteria;c__Gammaproteobacteria;o__Burkholderiales;f__Burkholderiaceae;g__Paraburkholderia;s__Paraburkholderia sp900104795
Figure 2B		GB_GCA_903869145.1	d__Bacteria;p__Proteobacteria;c__Gammaproteobacteria;o__Burkholderiales;f__Burkholderiaceae;g__Paraburkholderia;s__Paraburkholderia sp900104795
Figure 2B		RS_GCF_900104795.1	d__Bacteria;p__Proteobacteria;c__Gammaproteobacteria;o__Burkholderiales;f__Burkholderiaceae;g__Paraburkholderia;s__Paraburkholderia sp900104795
Figure 2B		GB_GCA_903907005.1	d__Bacteria;p__Proteobacteria;c__Gammaproteobacteria;o__Burkholderiales;f__Burkholderiaceae;g__Paraburkholderia;s__Paraburkholderia sp900104795
Figure 2B		GB_GCA_004791075.1	d__Bacteria;p__Proteobacteria;c__Gammaproteobacteria;o__Burkholderiales;f__Burkholderiaceae;g__Paraburkholderia;s__Paraburkholderia sp000148685
Figure 2B		GB_GCA_004790965.1	d__Bacteria;p__Proteobacteria;c__Gammaproteobacteria;o__Burkholderiales;f__Burkholderiaceae;g__Paraburkholderia;s__Paraburkholderia sp000148685
Figure 2B		GB_GCA_004792115.1	d__Bacteria;p__Proteobacteria;c__Gammaproteobacteria;o__Burkholderiales;f__Burkholderiaceae;g__Paraburkholderia;s__Paraburkholderia sp000148685
Figure 2B		RS_GCF_000148685.1	d__Bacteria;p__Proteobacteria;c__Gammaproteobacteria;o__Burkholderiales;f__Burkholderiaceae;g__Paraburkholderia;s__Paraburkholderia sp000148685
Figure 2B		RS_GCF_011752995.1	d__Bacteria;p__Proteobacteria;c__Gammaproteobacteria;o__Burkholderiales;f__Burkholderiaceae;g__Paraburkholderia;s__Paraburkholderia sp011752995
Figure 2B		RS_GCF_017104985.1	d__Bacteria;p__Proteobacteria;c__Gammaproteobacteria;o__Burkholderiales;f__Burkholderiaceae;g__Paraburkholderia;s__Paraburkholderia sp011752995
Figure 2B		RS_GCF_011752945.1	d__Bacteria;p__Proteobacteria;c__Gammaproteobacteria;o__Burkholderiales;f__Burkholderiaceae;g__Paraburkholderia;s__Paraburkholderia sp011752995
Figure 2B		RS_GCF_017105025.1	d__Bacteria;p__Proteobacteria;c__Gammaproteobacteria;o__Burkholderiales;f__Burkholderiaceae;g__Paraburkholderia;s__Paraburkholderia sp011752995
Figure 2B		GB_GCA_004322125.1	d__Bacteria;p__Proteobacteria;c__Gammaproteobacteria;o__Burkholderiales;f__Burkholderiaceae;g__Paraburkholderia;s__Paraburkholderia sp004298475
Figure 2B		GB_GCA_004298475.1	d__Bacteria;p__Proteobacteria;c__Gammaproteobacteria;o__Burkholderiales;f__Burkholderiaceae;g__Paraburkholderia;s__Paraburkholderia sp004298475
Figure 2B		RS_GCF_902459535.1	d__Bacteria;p__Proteobacteria;c__Gammaproteobacteria;o__Burkholderiales;f__Burkholderiaceae;g__Paraburkholderia;s__Paraburkholderia sp000178415
Figure 2B		RS_GCF_000178415.2	d__Bacteria;p__Proteobacteria;c__Gammaproteobacteria;o__Burkholderiales;f__Burkholderiaceae;g__Paraburkholderia;s__Paraburkholderia sp000178415
Figure 2B		RS_GCF_001865575.1	d__Bacteria;p__Proteobacteria;c__Gammaproteobacteria;o__Burkholderiales;f__Burkholderiaceae;g__Paraburkholderia;s__Paraburkholderia sprentiae
Figure 2B		RS_GCF_000473465.1	d__Bacteria;p__Proteobacteria;c__Gammaproteobacteria;o__Burkholderiales;f__Burkholderiaceae;g__Paraburkholderia;s__Paraburkholderia sprentiae
Figure 2B		RS_GCF_017814945.1	d__Bacteria;p__Proteobacteria;c__Gammaproteobacteria;o__Burkholderiales;f__Burkholderiaceae;g__Paraburkholderia;s__Paraburkholderia sp017814945
Figure 2B		RS_GCF_002973525.1	d__Bacteria;p__Proteobacteria;c__Gammaproteobacteria;o__Burkholderiales;f__Burkholderiaceae;g__Paraburkholderia;s__Paraburkholderia sp002973525
Figure 2B		RS_GCF_004197395.1	d__Bacteria;p__Proteobacteria;c__Gammaproteobacteria;o__Burkholderiales;f__Burkholderiaceae;g__Paraburkholderia;s__Paraburkholderia sp004197395
Figure 2B		RS_GCF_002870125.1	d__Bacteria;p__Proteobacteria;c__Gammaproteobacteria;o__Burkholderiales;f__Burkholderiaceae;g__Paraburkholderia;s__Paraburkholderia sp002870125
Figure 2B		RS_GCF_012927345.1	d__Bacteria;p__Proteobacteria;c__Gammaproteobacteria;o__Burkholderiales;f__Burkholderiaceae;g__Paraburkholderia;s__Paraburkholderia sp012927345
Figure 2B		RS_GCF_000472545.1	d__Bacteria;p__Proteobacteria;c__Gammaproteobacteria;o__Burkholderiales;f__Burkholderiaceae;g__Paraburkholderia;s__Paraburkholderia sp000472545
Figure 2B		RS_GCF_905220975.1	d__Bacteria;p__Proteobacteria;c__Gammaproteobacteria;o__Burkholderiales;f__Burkholderiaceae;g__Paraburkholderia;s__Paraburkholderia sp905220975
Figure 2B		RS_GCF_001922345.1	d__Bacteria;p__Proteobacteria;c__Gammaproteobacteria;o__Burkholderiales;f__Burkholderiaceae;g__Paraburkholderia;s__Paraburkholderia sp001922345
Figure 2B		RS_GCF_017104965.1	d__Bacteria;p__Proteobacteria;c__Gammaproteobacteria;o__Burkholderiales;f__Burkholderiaceae;g__Paraburkholderia;s__Paraburkholderia sp017104965
Figure 2B		RS_GCF_014397785.1	d__Bacteria;p__Proteobacteria;c__Gammaproteobacteria;o__Burkholderiales;f__Burkholderiaceae;g__Paraburkholderia;s__Paraburkholderia sp014397785
Figure 2B		RS_GCF_012275575.1	d__Bacteria;p__Proteobacteria;c__Gammaproteobacteria;o__Burkholderiales;f__Burkholderiaceae;g__Paraburkholderia;s__Paraburkholderia sp012275575
Figure 2B		RS_GCF_012927125.1	d__Bacteria;p__Proteobacteria;c__Gammaproteobacteria;o__Burkholderiales;f__Burkholderiaceae;g__Paraburkholderia;s__Paraburkholderia sp012927125
Figure 2B		RS_GCF_017104565.1	d__Bacteria;p__Proteobacteria;c__Gammaproteobacteria;o__Burkholderiales;f__Burkholderiaceae;g__Paraburkholderia;s__Paraburkholderia sp017104565
Figure 2B		GB_GCA_000173575.1	d__Bacteria;p__Proteobacteria;c__Gammaproteobacteria;o__Burkholderiales;f__Burkholderiaceae;g__Paraburkholderia;s__Paraburkholderia sp000173575
Figure 2B		RS_GCF_000472445.1	d__Bacteria;p__Proteobacteria;c__Gammaproteobacteria;o__Burkholderiales;f__Burkholderiaceae;g__Paraburkholderia;s__Paraburkholderia sp000472445
Figure 2B		RS_GCF_003610295.1	d__Bacteria;p__Proteobacteria;c__Gammaproteobacteria;o__Burkholderiales;f__Burkholderiaceae;g__Paraburkholderia;s__Paraburkholderia sp003610295
Figure 2B		RS_GCF_004359985.1	d__Bacteria;p__Proteobacteria;c__Gammaproteobacteria;o__Burkholderiales;f__Burkholderiaceae;g__Paraburkholderia;s__Paraburkholderia sp004359985
Figure 2B		RS_GCF_900996245.1	d__Bacteria;p__Proteobacteria;c__Gammaproteobacteria;o__Burkholderiales;f__Burkholderiaceae;g__Paraburkholderia;s__Paraburkholderia sp900996245
Figure 2B		RS_GCF_900996235.1	d__Bacteria;p__Proteobacteria;c__Gammaproteobacteria;o__Burkholderiales;f__Burkholderiaceae;g__Paraburkholderia;s__Paraburkholderia sp900996235
Figure 2B		RS_GCF_001634365.1	d__Bacteria;p__Proteobacteria;c__Gammaproteobacteria;o__Burkholderiales;f__Burkholderiaceae;g__Paraburkholderia;s__Paraburkholderia sp001634365
Figure 2B		GB_GCA_001319865.1	d__Bacteria;p__Proteobacteria;c__Gammaproteobacteria;o__Burkholderiales;f__Burkholderiaceae;g__Paraburkholderia;s__Paraburkholderia sp001319865
Figure 2B		RS_GCF_900230185.1	d__Bacteria;p__Proteobacteria;c__Gammaproteobacteria;o__Burkholderiales;f__Burkholderiaceae;g__Paraburkholderia;s__Paraburkholderia sp900230185
Figure 2B		RS_GCF_013426895.1	d__Bacteria;p__Proteobacteria;c__Gammaproteobacteria;o__Burkholderiales;f__Burkholderiaceae;g__Paraburkholderia;s__Paraburkholderia sp013426895
Figure 2B		RS_GCF_004361815.1	d__Bacteria;p__Proteobacteria;c__Gammaproteobacteria;o__Burkholderiales;f__Burkholderiaceae;g__Paraburkholderia;s__Paraburkholderia sp004361815
Figure 2B		RS_GCF_017104715.1	d__Bacteria;p__Proteobacteria;c__Gammaproteobacteria;o__Burkholderiales;f__Burkholderiaceae;g__Paraburkholderia;s__Paraburkholderia sp017104715
Figure 2B		RS_GCF_004339745.1	d__Bacteria;p__Proteobacteria;c__Gammaproteobacteria;o__Burkholderiales;f__Burkholderiaceae;g__Paraburkholderia;s__Paraburkholderia sp004339745
Figure 2B		RS_GCF_003429005.1	d__Bacteria;p__Proteobacteria;c__Gammaproteobacteria;o__Burkholderiales;f__Burkholderiaceae;g__Paraburkholderia;s__Paraburkholderia sp003429005
Figure 2B		RS_GCF_013177695.1	d__Bacteria;p__Proteobacteria;c__Gammaproteobacteria;o__Burkholderiales;f__Burkholderiaceae;g__Paraburkholderia;s__Paraburkholderia sp013177695
Figure 2B		RS_GCF_013426915.1	d__Bacteria;p__Proteobacteria;c__Gammaproteobacteria;o__Burkholderiales;f__Burkholderiaceae;g__Paraburkholderia;s__Paraburkholderia sp013426915
Figure 2B		RS_GCF_001931485.1	d__Bacteria;p__Proteobacteria;c__Gammaproteobacteria;o__Burkholderiales;f__Burkholderiaceae;g__Paraburkholderia;s__Paraburkholderia sp001931485
Figure 2B		RS_GCF_003121405.1	d__Bacteria;p__Proteobacteria;c__Gammaproteobacteria;o__Burkholderiales;f__Burkholderiaceae;g__Paraburkholderia;s__Paraburkholderia sp003121405
Figure 2B		RS_GCF_005503145.1	d__Bacteria;p__Proteobacteria;c__Gammaproteobacteria;o__Burkholderiales;f__Burkholderiaceae;g__Paraburkholderia;s__Paraburkholderia sp005503145
Figure 2B		RS_GCF_900996225.1	d__Bacteria;p__Proteobacteria;c__Gammaproteobacteria;o__Burkholderiales;f__Burkholderiaceae;g__Paraburkholderia;s__Paraburkholderia sp900996225
Figure 2B		RS_GCF_011753055.1	d__Bacteria;p__Proteobacteria;c__Gammaproteobacteria;o__Burkholderiales;f__Burkholderiaceae;g__Paraburkholderia;s__Paraburkholderia sp011753055
Figure 2B		RS_GCF_013177735.1	d__Bacteria;p__Proteobacteria;c__Gammaproteobacteria;o__Burkholderiales;f__Burkholderiaceae;g__Paraburkholderia;s__Paraburkholderia sp013177735
Figure 2B		RS_GCF_003253405.1	d__Bacteria;p__Proteobacteria;c__Gammaproteobacteria;o__Burkholderiales;f__Burkholderiaceae;g__Paraburkholderia;s__Paraburkholderia sp003253405
Figure 2B		RS_GCF_004353915.1	d__Bacteria;p__Proteobacteria;c__Gammaproteobacteria;o__Burkholderiales;f__Burkholderiaceae;g__Paraburkholderia;s__Paraburkholderia sp004353915
Figure 2B	Pelomonas saccharophila	RS_GCF_004342485.1	d__Bacteria;p__Proteobacteria;c__Gammaproteobacteria;o__Burkholderiales;f__Burkholderiaceae;g__Pelomonas;s__Pelomonas saccharophila
Figure 2B	Persephonella marina	GB_GCA_003518825.1	d__Bacteria;p__Aquificota;c__Aquificae;o__Hydrogenothermales;f__Hydrogenothermaceae;g__Persephonella;s__Persephonella marina
Figure 2B		RS_GCF_000021565.1	d__Bacteria;p__Aquificota;c__Aquificae;o__Hydrogenothermales;f__Hydrogenothermaceae;g__Persephonella;s__Persephonella marina
Figure 2B	Plasticicumulans acidivorans	RS_GCF_003182095.1	d__Bacteria;p__Proteobacteria;c__Gammaproteobacteria;o__Competibacterales;f__Competibacteraceae;g__Plasticicumulans;s__Plasticicumulans acidivorans
Figure 2B	Propionivibrio dicarboxylicus	RS_GCF_900099695.1	d__Bacteria;p__Proteobacteria;c__Gammaproteobacteria;o__Burkholderiales;f__Rhodocyclaceae;g__Propionivibrio;s__Propionivibrio dicarboxylicus
Figure 2B	Rhodoferax ferrireducens	GB_GCA_001828975.1	d__Bacteria;p__Proteobacteria;c__Gammaproteobacteria;o__Burkholderiales;f__Burkholderiaceae;g__Rhodoferax;s__Rhodoferax ferrireducens
Figure 2B		RS_GCF_000013605.1	d__Bacteria;p__Proteobacteria;c__Gammaproteobacteria;o__Burkholderiales;f__Burkholderiaceae;g__Rhodoferax;s__Rhodoferax ferrireducens
Figure 2B		GB_GCA_002083775.1	d__Bacteria;p__Proteobacteria;c__Gammaproteobacteria;o__Burkholderiales;f__Burkholderiaceae;g__Rhodoferax;s__Rhodoferax ferrireducens_A
Figure 2B	Rhodoferax sp	GB_GCA_903883235.1	d__Bacteria;p__Proteobacteria;c__Gammaproteobacteria;o__Burkholderiales;f__Burkholderiaceae;g__Rhodoferax;s__Rhodoferax sp903828665
Figure 2B		GB_GCA_903872365.1	d__Bacteria;p__Proteobacteria;c__Gammaproteobacteria;o__Burkholderiales;f__Burkholderiaceae;g__Rhodoferax;s__Rhodoferax sp903828665
Figure 2B		GB_GCA_903884865.1	d__Bacteria;p__Proteobacteria;c__Gammaproteobacteria;o__Burkholderiales;f__Burkholderiaceae;g__Rhodoferax;s__Rhodoferax sp903828665
Figure 2B		GB_GCA_903928235.1	d__Bacteria;p__Proteobacteria;c__Gammaproteobacteria;o__Burkholderiales;f__Burkholderiaceae;g__Rhodoferax;s__Rhodoferax sp903828665
Figure 2B		GB_GCA_903871325.1	d__Bacteria;p__Proteobacteria;c__Gammaproteobacteria;o__Burkholderiales;f__Burkholderiaceae;g__Rhodoferax;s__Rhodoferax sp903828665
Figure 2B		GB_GCA_903924965.1	d__Bacteria;p__Proteobacteria;c__Gammaproteobacteria;o__Burkholderiales;f__Burkholderiaceae;g__Rhodoferax;s__Rhodoferax sp903828665
Figure 2B		GB_GCA_903849205.1	d__Bacteria;p__Proteobacteria;c__Gammaproteobacteria;o__Burkholderiales;f__Burkholderiaceae;g__Rhodoferax;s__Rhodoferax sp903828665
Figure 2B		GB_GCA_903891905.1	d__Bacteria;p__Proteobacteria;c__Gammaproteobacteria;o__Burkholderiales;f__Burkholderiaceae;g__Rhodoferax;s__Rhodoferax sp903828665
Figure 2B		GB_GCA_903827045.1	d__Bacteria;p__Proteobacteria;c__Gammaproteobacteria;o__Burkholderiales;f__Burkholderiaceae;g__Rhodoferax;s__Rhodoferax sp903828665
Figure 2B		GB_GCA_903843905.1	d__Bacteria;p__Proteobacteria;c__Gammaproteobacteria;o__Burkholderiales;f__Burkholderiaceae;g__Rhodoferax;s__Rhodoferax sp903828665
Figure 2B		GB_GCA_903852635.1	d__Bacteria;p__Proteobacteria;c__Gammaproteobacteria;o__Burkholderiales;f__Burkholderiaceae;g__Rhodoferax;s__Rhodoferax sp903828665
Figure 2B		GB_GCA_903920565.1	d__Bacteria;p__Proteobacteria;c__Gammaproteobacteria;o__Burkholderiales;f__Burkholderiaceae;g__Rhodoferax;s__Rhodoferax sp903828665
Figure 2B		GB_GCA_903835155.1	d__Bacteria;p__Proteobacteria;c__Gammaproteobacteria;o__Burkholderiales;f__Burkholderiaceae;g__Rhodoferax;s__Rhodoferax sp903828665
Figure 2B		GB_GCA_903864095.1	d__Bacteria;p__Proteobacteria;c__Gammaproteobacteria;o__Burkholderiales;f__Burkholderiaceae;g__Rhodoferax;s__Rhodoferax sp903828665
Figure 2B		GB_GCA_903832335.1	d__Bacteria;p__Proteobacteria;c__Gammaproteobacteria;o__Burkholderiales;f__Burkholderiaceae;g__Rhodoferax;s__Rhodoferax sp903828665
Figure 2B		GB_GCA_903876545.1	d__Bacteria;p__Proteobacteria;c__Gammaproteobacteria;o__Burkholderiales;f__Burkholderiaceae;g__Rhodoferax;s__Rhodoferax sp903828665
Figure 2B		GB_GCA_903863555.1	d__Bacteria;p__Proteobacteria;c__Gammaproteobacteria;o__Burkholderiales;f__Burkholderiaceae;g__Rhodoferax;s__Rhodoferax sp903828665
Figure 2B		GB_GCA_903892955.1	d__Bacteria;p__Proteobacteria;c__Gammaproteobacteria;o__Burkholderiales;f__Burkholderiaceae;g__Rhodoferax;s__Rhodoferax sp903828665
Figure 2B		GB_GCA_903924125.1	d__Bacteria;p__Proteobacteria;c__Gammaproteobacteria;o__Burkholderiales;f__Burkholderiaceae;g__Rhodoferax;s__Rhodoferax sp903828665
Figure 2B		GB_GCA_903890775.1	d__Bacteria;p__Proteobacteria;c__Gammaproteobacteria;o__Burkholderiales;f__Burkholderiaceae;g__Rhodoferax;s__Rhodoferax sp903828665
Figure 2B		GB_GCA_903898055.1	d__Bacteria;p__Proteobacteria;c__Gammaproteobacteria;o__Burkholderiales;f__Burkholderiaceae;g__Rhodoferax;s__Rhodoferax sp903828665
Figure 2B		GB_GCA_903914095.1	d__Bacteria;p__Proteobacteria;c__Gammaproteobacteria;o__Burkholderiales;f__Burkholderiaceae;g__Rhodoferax;s__Rhodoferax sp903828665
Figure 2B		GB_GCA_903851815.1	d__Bacteria;p__Proteobacteria;c__Gammaproteobacteria;o__Burkholderiales;f__Burkholderiaceae;g__Rhodoferax;s__Rhodoferax sp903828665
Figure 2B		GB_GCA_903890745.1	d__Bacteria;p__Proteobacteria;c__Gammaproteobacteria;o__Burkholderiales;f__Burkholderiaceae;g__Rhodoferax;s__Rhodoferax sp903828665
Figure 2B		GB_GCA_903913505.1	d__Bacteria;p__Proteobacteria;c__Gammaproteobacteria;o__Burkholderiales;f__Burkholderiaceae;g__Rhodoferax;s__Rhodoferax sp903828665
Figure 2B		GB_GCA_903899435.1	d__Bacteria;p__Proteobacteria;c__Gammaproteobacteria;o__Burkholderiales;f__Burkholderiaceae;g__Rhodoferax;s__Rhodoferax sp903828665
Figure 2B		GB_GCA_903828665.1	d__Bacteria;p__Proteobacteria;c__Gammaproteobacteria;o__Burkholderiales;f__Burkholderiaceae;g__Rhodoferax;s__Rhodoferax sp903828665
Figure 2B		GB_GCA_903829465.1	d__Bacteria;p__Proteobacteria;c__Gammaproteobacteria;o__Burkholderiales;f__Burkholderiaceae;g__Rhodoferax;s__Rhodoferax sp903828665
Figure 2B		GB_GCA_903910125.1	d__Bacteria;p__Proteobacteria;c__Gammaproteobacteria;o__Burkholderiales;f__Burkholderiaceae;g__Rhodoferax;s__Rhodoferax sp903845935
Figure 2B		GB_GCA_903866975.1	d__Bacteria;p__Proteobacteria;c__Gammaproteobacteria;o__Burkholderiales;f__Burkholderiaceae;g__Rhodoferax;s__Rhodoferax sp903845935
Figure 2B		GB_GCA_903924945.1	d__Bacteria;p__Proteobacteria;c__Gammaproteobacteria;o__Burkholderiales;f__Burkholderiaceae;g__Rhodoferax;s__Rhodoferax sp903845935
Figure 2B		GB_GCA_903845935.1	d__Bacteria;p__Proteobacteria;c__Gammaproteobacteria;o__Burkholderiales;f__Burkholderiaceae;g__Rhodoferax;s__Rhodoferax sp903845935
Figure 2B		GB_GCA_903912425.1	d__Bacteria;p__Proteobacteria;c__Gammaproteobacteria;o__Burkholderiales;f__Burkholderiaceae;g__Rhodoferax;s__Rhodoferax sp903845935
Figure 2B		GB_GCA_903923005.1	d__Bacteria;p__Proteobacteria;c__Gammaproteobacteria;o__Burkholderiales;f__Burkholderiaceae;g__Rhodoferax;s__Rhodoferax sp903845935
Figure 2B		GB_GCA_903889535.1	d__Bacteria;p__Proteobacteria;c__Gammaproteobacteria;o__Burkholderiales;f__Burkholderiaceae;g__Rhodoferax;s__Rhodoferax sp903845935
Figure 2B		GB_GCA_903846485.1	d__Bacteria;p__Proteobacteria;c__Gammaproteobacteria;o__Burkholderiales;f__Burkholderiaceae;g__Rhodoferax;s__Rhodoferax sp903845935
Figure 2B		GB_GCA_903831135.1	d__Bacteria;p__Proteobacteria;c__Gammaproteobacteria;o__Burkholderiales;f__Burkholderiaceae;g__Rhodoferax;s__Rhodoferax sp903845935
Figure 2B		GB_GCA_903843115.1	d__Bacteria;p__Proteobacteria;c__Gammaproteobacteria;o__Burkholderiales;f__Burkholderiaceae;g__Rhodoferax;s__Rhodoferax sp903845935
Figure 2B		GB_GCA_903865555.1	d__Bacteria;p__Proteobacteria;c__Gammaproteobacteria;o__Burkholderiales;f__Burkholderiaceae;g__Rhodoferax;s__Rhodoferax sp903845935
Figure 2B		GB_GCA_903938785.1	d__Bacteria;p__Proteobacteria;c__Gammaproteobacteria;o__Burkholderiales;f__Burkholderiaceae;g__Rhodoferax;s__Rhodoferax sp903845935
Figure 2B		GB_GCA_903825935.1	d__Bacteria;p__Proteobacteria;c__Gammaproteobacteria;o__Burkholderiales;f__Burkholderiaceae;g__Rhodoferax;s__Rhodoferax sp903845935
Figure 2B		GB_GCA_903860835.1	d__Bacteria;p__Proteobacteria;c__Gammaproteobacteria;o__Burkholderiales;f__Burkholderiaceae;g__Rhodoferax;s__Rhodoferax sp903845935
Figure 2B		GB_GCA_903832345.1	d__Bacteria;p__Proteobacteria;c__Gammaproteobacteria;o__Burkholderiales;f__Burkholderiaceae;g__Rhodoferax;s__Rhodoferax sp903845935
Figure 2B		GB_GCA_903939465.1	d__Bacteria;p__Proteobacteria;c__Gammaproteobacteria;o__Burkholderiales;f__Burkholderiaceae;g__Rhodoferax;s__Rhodoferax sp903845935
Figure 2B		GB_GCA_903883875.1	d__Bacteria;p__Proteobacteria;c__Gammaproteobacteria;o__Burkholderiales;f__Burkholderiaceae;g__Rhodoferax;s__Rhodoferax sp903845935
Figure 2B		GB_GCA_903911375.1	d__Bacteria;p__Proteobacteria;c__Gammaproteobacteria;o__Burkholderiales;f__Burkholderiaceae;g__Rhodoferax;s__Rhodoferax sp903845935
Figure 2B		GB_GCA_903850235.1	d__Bacteria;p__Proteobacteria;c__Gammaproteobacteria;o__Burkholderiales;f__Burkholderiaceae;g__Rhodoferax;s__Rhodoferax sp903845935
Figure 2B		GB_GCA_903899925.1	d__Bacteria;p__Proteobacteria;c__Gammaproteobacteria;o__Burkholderiales;f__Burkholderiaceae;g__Rhodoferax;s__Rhodoferax sp903845935
Figure 2B		GB_GCA_903870835.1	d__Bacteria;p__Proteobacteria;c__Gammaproteobacteria;o__Burkholderiales;f__Burkholderiaceae;g__Rhodoferax;s__Rhodoferax sp903845935
Figure 2B		GB_GCA_903927665.1	d__Bacteria;p__Proteobacteria;c__Gammaproteobacteria;o__Burkholderiales;f__Burkholderiaceae;g__Rhodoferax;s__Rhodoferax sp903845935
Figure 2B		GB_GCA_903906745.1	d__Bacteria;p__Proteobacteria;c__Gammaproteobacteria;o__Burkholderiales;f__Burkholderiaceae;g__Rhodoferax;s__Rhodoferax sp903914175
Figure 2B		GB_GCA_903838245.1	d__Bacteria;p__Proteobacteria;c__Gammaproteobacteria;o__Burkholderiales;f__Burkholderiaceae;g__Rhodoferax;s__Rhodoferax sp903914175
Figure 2B		GB_GCA_903878555.1	d__Bacteria;p__Proteobacteria;c__Gammaproteobacteria;o__Burkholderiales;f__Burkholderiaceae;g__Rhodoferax;s__Rhodoferax sp903914175
Figure 2B		GB_GCA_903908305.1	d__Bacteria;p__Proteobacteria;c__Gammaproteobacteria;o__Burkholderiales;f__Burkholderiaceae;g__Rhodoferax;s__Rhodoferax sp903914175
Figure 2B		GB_GCA_903839285.1	d__Bacteria;p__Proteobacteria;c__Gammaproteobacteria;o__Burkholderiales;f__Burkholderiaceae;g__Rhodoferax;s__Rhodoferax sp903914175
Figure 2B		GB_GCA_903924915.1	d__Bacteria;p__Proteobacteria;c__Gammaproteobacteria;o__Burkholderiales;f__Burkholderiaceae;g__Rhodoferax;s__Rhodoferax sp903914175
Figure 2B		GB_GCA_903927705.1	d__Bacteria;p__Proteobacteria;c__Gammaproteobacteria;o__Burkholderiales;f__Burkholderiaceae;g__Rhodoferax;s__Rhodoferax sp903914175
Figure 2B		GB_GCA_903911515.1	d__Bacteria;p__Proteobacteria;c__Gammaproteobacteria;o__Burkholderiales;f__Burkholderiaceae;g__Rhodoferax;s__Rhodoferax sp903914175
Figure 2B		GB_GCA_903927835.1	d__Bacteria;p__Proteobacteria;c__Gammaproteobacteria;o__Burkholderiales;f__Burkholderiaceae;g__Rhodoferax;s__Rhodoferax sp903914175
Figure 2B		GB_GCA_903914175.1	d__Bacteria;p__Proteobacteria;c__Gammaproteobacteria;o__Burkholderiales;f__Burkholderiaceae;g__Rhodoferax;s__Rhodoferax sp903914175
Figure 2B		GB_GCA_903926345.1	d__Bacteria;p__Proteobacteria;c__Gammaproteobacteria;o__Burkholderiales;f__Burkholderiaceae;g__Rhodoferax;s__Rhodoferax sp903914175
Figure 2B		GB_GCA_903881555.1	d__Bacteria;p__Proteobacteria;c__Gammaproteobacteria;o__Burkholderiales;f__Burkholderiaceae;g__Rhodoferax;s__Rhodoferax sp903914175
Figure 2B		GB_GCA_903918855.1	d__Bacteria;p__Proteobacteria;c__Gammaproteobacteria;o__Burkholderiales;f__Burkholderiaceae;g__Rhodoferax;s__Rhodoferax sp903914175
Figure 2B		GB_GCA_903829745.1	d__Bacteria;p__Proteobacteria;c__Gammaproteobacteria;o__Burkholderiales;f__Burkholderiaceae;g__Rhodoferax;s__Rhodoferax sp903886275
Figure 2B		GB_GCA_903847675.1	d__Bacteria;p__Proteobacteria;c__Gammaproteobacteria;o__Burkholderiales;f__Burkholderiaceae;g__Rhodoferax;s__Rhodoferax sp903886275
Figure 2B		GB_GCA_903886275.1	d__Bacteria;p__Proteobacteria;c__Gammaproteobacteria;o__Burkholderiales;f__Burkholderiaceae;g__Rhodoferax;s__Rhodoferax sp903886275
Figure 2B		GB_GCA_903823595.1	d__Bacteria;p__Proteobacteria;c__Gammaproteobacteria;o__Burkholderiales;f__Burkholderiaceae;g__Rhodoferax;s__Rhodoferax sp903886275
Figure 2B		GB_GCA_903865835.1	d__Bacteria;p__Proteobacteria;c__Gammaproteobacteria;o__Burkholderiales;f__Burkholderiaceae;g__Rhodoferax;s__Rhodoferax sp903886275
Figure 2B		GB_GCA_903861365.1	d__Bacteria;p__Proteobacteria;c__Gammaproteobacteria;o__Burkholderiales;f__Burkholderiaceae;g__Rhodoferax;s__Rhodoferax sp903886275
Figure 2B		GB_GCA_903844035.1	d__Bacteria;p__Proteobacteria;c__Gammaproteobacteria;o__Burkholderiales;f__Burkholderiaceae;g__Rhodoferax;s__Rhodoferax sp903886275
Figure 2B		GB_GCA_903826245.1	d__Bacteria;p__Proteobacteria;c__Gammaproteobacteria;o__Burkholderiales;f__Burkholderiaceae;g__Rhodoferax;s__Rhodoferax sp903886275
Figure 2B		GB_GCA_903841465.1	d__Bacteria;p__Proteobacteria;c__Gammaproteobacteria;o__Burkholderiales;f__Burkholderiaceae;g__Rhodoferax;s__Rhodoferax sp903886275
Figure 2B		GB_GCA_903822685.1	d__Bacteria;p__Proteobacteria;c__Gammaproteobacteria;o__Burkholderiales;f__Burkholderiaceae;g__Rhodoferax;s__Rhodoferax sp903886275
Figure 2B		GB_GCA_903841425.1	d__Bacteria;p__Proteobacteria;c__Gammaproteobacteria;o__Burkholderiales;f__Burkholderiaceae;g__Rhodoferax;s__Rhodoferax sp903876735
Figure 2B		GB_GCA_903939815.1	d__Bacteria;p__Proteobacteria;c__Gammaproteobacteria;o__Burkholderiales;f__Burkholderiaceae;g__Rhodoferax;s__Rhodoferax sp903876735
Figure 2B		GB_GCA_903957515.1	d__Bacteria;p__Proteobacteria;c__Gammaproteobacteria;o__Burkholderiales;f__Burkholderiaceae;g__Rhodoferax;s__Rhodoferax sp903876735
Figure 2B		GB_GCA_903876735.1	d__Bacteria;p__Proteobacteria;c__Gammaproteobacteria;o__Burkholderiales;f__Burkholderiaceae;g__Rhodoferax;s__Rhodoferax sp903876735
Figure 2B		GB_GCA_903852405.1	d__Bacteria;p__Proteobacteria;c__Gammaproteobacteria;o__Burkholderiales;f__Burkholderiaceae;g__Rhodoferax;s__Rhodoferax sp903876735
Figure 2B		GB_GCA_903900925.1	d__Bacteria;p__Proteobacteria;c__Gammaproteobacteria;o__Burkholderiales;f__Burkholderiaceae;g__Rhodoferax;s__Rhodoferax sp903876735
Figure 2B		GB_GCA_903906225.1	d__Bacteria;p__Proteobacteria;c__Gammaproteobacteria;o__Burkholderiales;f__Burkholderiaceae;g__Rhodoferax;s__Rhodoferax sp903876735
Figure 2B		GB_GCA_903872535.1	d__Bacteria;p__Proteobacteria;c__Gammaproteobacteria;o__Burkholderiales;f__Burkholderiaceae;g__Rhodoferax;s__Rhodoferax sp903876735
Figure 2B		GB_GCA_903857625.1	d__Bacteria;p__Proteobacteria;c__Gammaproteobacteria;o__Burkholderiales;f__Burkholderiaceae;g__Rhodoferax;s__Rhodoferax sp903876735
Figure 2B		GB_GCA_903838075.1	d__Bacteria;p__Proteobacteria;c__Gammaproteobacteria;o__Burkholderiales;f__Burkholderiaceae;g__Rhodoferax;s__Rhodoferax sp903839085
Figure 2B		GB_GCA_903839085.1	d__Bacteria;p__Proteobacteria;c__Gammaproteobacteria;o__Burkholderiales;f__Burkholderiaceae;g__Rhodoferax;s__Rhodoferax sp903839085
Figure 2B		GB_GCA_903902555.1	d__Bacteria;p__Proteobacteria;c__Gammaproteobacteria;o__Burkholderiales;f__Burkholderiaceae;g__Rhodoferax;s__Rhodoferax sp903839085
Figure 2B		GB_GCA_903860465.1	d__Bacteria;p__Proteobacteria;c__Gammaproteobacteria;o__Burkholderiales;f__Burkholderiaceae;g__Rhodoferax;s__Rhodoferax sp903839085
Figure 2B		GB_GCA_903870695.1	d__Bacteria;p__Proteobacteria;c__Gammaproteobacteria;o__Burkholderiales;f__Burkholderiaceae;g__Rhodoferax;s__Rhodoferax sp903839085
Figure 2B		GB_GCA_903865855.1	d__Bacteria;p__Proteobacteria;c__Gammaproteobacteria;o__Burkholderiales;f__Burkholderiaceae;g__Rhodoferax;s__Rhodoferax sp903839085
Figure 2B		GB_GCA_903843175.1	d__Bacteria;p__Proteobacteria;c__Gammaproteobacteria;o__Burkholderiales;f__Burkholderiaceae;g__Rhodoferax;s__Rhodoferax sp903839085
Figure 2B		GB_GCA_018898955.1	d__Bacteria;p__Proteobacteria;c__Gammaproteobacteria;o__Burkholderiales;f__Burkholderiaceae;g__Rhodoferax;s__Rhodoferax sp013791765
Figure 2B		GB_GCA_018900545.1	d__Bacteria;p__Proteobacteria;c__Gammaproteobacteria;o__Burkholderiales;f__Burkholderiaceae;g__Rhodoferax;s__Rhodoferax sp013791765
Figure 2B		GB_GCA_018900115.1	d__Bacteria;p__Proteobacteria;c__Gammaproteobacteria;o__Burkholderiales;f__Burkholderiaceae;g__Rhodoferax;s__Rhodoferax sp013791765
Figure 2B		GB_GCA_018899585.1	d__Bacteria;p__Proteobacteria;c__Gammaproteobacteria;o__Burkholderiales;f__Burkholderiaceae;g__Rhodoferax;s__Rhodoferax sp013791765
Figure 2B		GB_GCA_018901775.1	d__Bacteria;p__Proteobacteria;c__Gammaproteobacteria;o__Burkholderiales;f__Burkholderiaceae;g__Rhodoferax;s__Rhodoferax sp013791765
Figure 2B		GB_GCA_013791765.1	d__Bacteria;p__Proteobacteria;c__Gammaproteobacteria;o__Burkholderiales;f__Burkholderiaceae;g__Rhodoferax;s__Rhodoferax sp013791765
Figure 2B		GB_GCA_018899575.1	d__Bacteria;p__Proteobacteria;c__Gammaproteobacteria;o__Burkholderiales;f__Burkholderiaceae;g__Rhodoferax;s__Rhodoferax sp013791765
Figure 2B		GB_GCA_903873485.1	d__Bacteria;p__Proteobacteria;c__Gammaproteobacteria;o__Burkholderiales;f__Burkholderiaceae;g__Rhodoferax;s__Rhodoferax sp903873485
Figure 2B		GB_GCA_903950205.1	d__Bacteria;p__Proteobacteria;c__Gammaproteobacteria;o__Burkholderiales;f__Burkholderiaceae;g__Rhodoferax;s__Rhodoferax sp903873485
Figure 2B		GB_GCA_019163065.1	d__Bacteria;p__Proteobacteria;c__Gammaproteobacteria;o__Burkholderiales;f__Burkholderiaceae;g__Rhodoferax;s__Rhodoferax sp903873485
Figure 2B		GB_GCA_903933905.1	d__Bacteria;p__Proteobacteria;c__Gammaproteobacteria;o__Burkholderiales;f__Burkholderiaceae;g__Rhodoferax;s__Rhodoferax sp903873485
Figure 2B		GB_GCA_903961355.1	d__Bacteria;p__Proteobacteria;c__Gammaproteobacteria;o__Burkholderiales;f__Burkholderiaceae;g__Rhodoferax;s__Rhodoferax sp903873485
Figure 2B		GB_GCA_903958985.1	d__Bacteria;p__Proteobacteria;c__Gammaproteobacteria;o__Burkholderiales;f__Burkholderiaceae;g__Rhodoferax;s__Rhodoferax sp903873485
Figure 2B		GB_GCA_001871515.1	d__Bacteria;p__Proteobacteria;c__Gammaproteobacteria;o__Burkholderiales;f__Burkholderiaceae;g__Rhodoferax;s__Rhodoferax sp001871515
Figure 2B		GB_GCA_009994125.1	d__Bacteria;p__Proteobacteria;c__Gammaproteobacteria;o__Burkholderiales;f__Burkholderiaceae;g__Rhodoferax;s__Rhodoferax sp001871515
Figure 2B		GB_GCA_002791635.1	d__Bacteria;p__Proteobacteria;c__Gammaproteobacteria;o__Burkholderiales;f__Burkholderiaceae;g__Rhodoferax;s__Rhodoferax sp001871515
Figure 2B		GB_GCA_009992565.1	d__Bacteria;p__Proteobacteria;c__Gammaproteobacteria;o__Burkholderiales;f__Burkholderiaceae;g__Rhodoferax;s__Rhodoferax sp001871515
Figure 2B		GB_GCA_002789135.1	d__Bacteria;p__Proteobacteria;c__Gammaproteobacteria;o__Burkholderiales;f__Burkholderiaceae;g__Rhodoferax;s__Rhodoferax sp001871515
Figure 2B		GB_GCA_009994785.1	d__Bacteria;p__Proteobacteria;c__Gammaproteobacteria;o__Burkholderiales;f__Burkholderiaceae;g__Rhodoferax;s__Rhodoferax sp001871515
Figure 2B		GB_GCA_001872855.1	d__Bacteria;p__Proteobacteria;c__Gammaproteobacteria;o__Burkholderiales;f__Burkholderiaceae;g__Rhodoferax;s__Rhodoferax sp002784245
Figure 2B		GB_GCA_002784245.1	d__Bacteria;p__Proteobacteria;c__Gammaproteobacteria;o__Burkholderiales;f__Burkholderiaceae;g__Rhodoferax;s__Rhodoferax sp002784245
Figure 2B		GB_GCA_009993685.1	d__Bacteria;p__Proteobacteria;c__Gammaproteobacteria;o__Burkholderiales;f__Burkholderiaceae;g__Rhodoferax;s__Rhodoferax sp002784245
Figure 2B		GB_GCA_002789155.1	d__Bacteria;p__Proteobacteria;c__Gammaproteobacteria;o__Burkholderiales;f__Burkholderiaceae;g__Rhodoferax;s__Rhodoferax sp002784245
Figure 2B		GB_GCA_009993785.1	d__Bacteria;p__Proteobacteria;c__Gammaproteobacteria;o__Burkholderiales;f__Burkholderiaceae;g__Rhodoferax;s__Rhodoferax sp002784245
Figure 2B		GB_GCA_002781645.1	d__Bacteria;p__Proteobacteria;c__Gammaproteobacteria;o__Burkholderiales;f__Burkholderiaceae;g__Rhodoferax;s__Rhodoferax sp002784245
Figure 2B		GB_GCA_903823025.1	d__Bacteria;p__Proteobacteria;c__Gammaproteobacteria;o__Burkholderiales;f__Burkholderiaceae;g__Rhodoferax;s__Rhodoferax sp903823025
Figure 2B		GB_GCA_903820615.1	d__Bacteria;p__Proteobacteria;c__Gammaproteobacteria;o__Burkholderiales;f__Burkholderiaceae;g__Rhodoferax;s__Rhodoferax sp903823025
Figure 2B		GB_GCA_903872485.1	d__Bacteria;p__Proteobacteria;c__Gammaproteobacteria;o__Burkholderiales;f__Burkholderiaceae;g__Rhodoferax;s__Rhodoferax sp903823025
Figure 2B		GB_GCA_903870085.1	d__Bacteria;p__Proteobacteria;c__Gammaproteobacteria;o__Burkholderiales;f__Burkholderiaceae;g__Rhodoferax;s__Rhodoferax sp903823025
Figure 2B		GB_GCA_903900095.1	d__Bacteria;p__Proteobacteria;c__Gammaproteobacteria;o__Burkholderiales;f__Burkholderiaceae;g__Rhodoferax;s__Rhodoferax sp903823025
Figure 2B		GB_GCA_903827005.1	d__Bacteria;p__Proteobacteria;c__Gammaproteobacteria;o__Burkholderiales;f__Burkholderiaceae;g__Rhodoferax;s__Rhodoferax sp903823025
Figure 2B		GB_GCA_903856965.1	d__Bacteria;p__Proteobacteria;c__Gammaproteobacteria;o__Burkholderiales;f__Burkholderiaceae;g__Rhodoferax;s__Rhodoferax sp903875275
Figure 2B		GB_GCA_903921095.1	d__Bacteria;p__Proteobacteria;c__Gammaproteobacteria;o__Burkholderiales;f__Burkholderiaceae;g__Rhodoferax;s__Rhodoferax sp903875275
Figure 2B		GB_GCA_903875275.1	d__Bacteria;p__Proteobacteria;c__Gammaproteobacteria;o__Burkholderiales;f__Burkholderiaceae;g__Rhodoferax;s__Rhodoferax sp903875275
Figure 2B		GB_GCA_903914805.1	d__Bacteria;p__Proteobacteria;c__Gammaproteobacteria;o__Burkholderiales;f__Burkholderiaceae;g__Rhodoferax;s__Rhodoferax sp903875275
Figure 2B		GB_GCA_903845395.1	d__Bacteria;p__Proteobacteria;c__Gammaproteobacteria;o__Burkholderiales;f__Burkholderiaceae;g__Rhodoferax;s__Rhodoferax sp903875275
Figure 2B		GB_GCA_016705575.1	d__Bacteria;p__Proteobacteria;c__Gammaproteobacteria;o__Burkholderiales;f__Burkholderiaceae;g__Rhodoferax;s__Rhodoferax sp016705575
Figure 2B		GB_GCA_016707335.1	d__Bacteria;p__Proteobacteria;c__Gammaproteobacteria;o__Burkholderiales;f__Burkholderiaceae;g__Rhodoferax;s__Rhodoferax sp016705575
Figure 2B		GB_GCA_016720285.1	d__Bacteria;p__Proteobacteria;c__Gammaproteobacteria;o__Burkholderiales;f__Burkholderiaceae;g__Rhodoferax;s__Rhodoferax sp016705575
Figure 2B		GB_GCA_016704005.1	d__Bacteria;p__Proteobacteria;c__Gammaproteobacteria;o__Burkholderiales;f__Burkholderiaceae;g__Rhodoferax;s__Rhodoferax sp016705575
Figure 2B		GB_GCA_016705985.1	d__Bacteria;p__Proteobacteria;c__Gammaproteobacteria;o__Burkholderiales;f__Burkholderiaceae;g__Rhodoferax;s__Rhodoferax sp016705575
Figure 2B		GB_GCA_903874685.1	d__Bacteria;p__Proteobacteria;c__Gammaproteobacteria;o__Burkholderiales;f__Burkholderiaceae;g__Rhodoferax;s__Rhodoferax sp903863395
Figure 2B		GB_GCA_903880205.1	d__Bacteria;p__Proteobacteria;c__Gammaproteobacteria;o__Burkholderiales;f__Burkholderiaceae;g__Rhodoferax;s__Rhodoferax sp903863395
Figure 2B		GB_GCA_903849855.1	d__Bacteria;p__Proteobacteria;c__Gammaproteobacteria;o__Burkholderiales;f__Burkholderiaceae;g__Rhodoferax;s__Rhodoferax sp903863395
Figure 2B		GB_GCA_903870575.1	d__Bacteria;p__Proteobacteria;c__Gammaproteobacteria;o__Burkholderiales;f__Burkholderiaceae;g__Rhodoferax;s__Rhodoferax sp903863395
Figure 2B		GB_GCA_903863395.1	d__Bacteria;p__Proteobacteria;c__Gammaproteobacteria;o__Burkholderiales;f__Burkholderiaceae;g__Rhodoferax;s__Rhodoferax sp903863395
Figure 2B		GB_GCA_903894475.1	d__Bacteria;p__Proteobacteria;c__Gammaproteobacteria;o__Burkholderiales;f__Burkholderiaceae;g__Rhodoferax;s__Rhodoferax sp903894475
Figure 2B		GB_GCA_903927575.1	d__Bacteria;p__Proteobacteria;c__Gammaproteobacteria;o__Burkholderiales;f__Burkholderiaceae;g__Rhodoferax;s__Rhodoferax sp903894475
Figure 2B		GB_GCA_903889125.1	d__Bacteria;p__Proteobacteria;c__Gammaproteobacteria;o__Burkholderiales;f__Burkholderiaceae;g__Rhodoferax;s__Rhodoferax sp903894475
Figure 2B		GB_GCA_903827935.1	d__Bacteria;p__Proteobacteria;c__Gammaproteobacteria;o__Burkholderiales;f__Burkholderiaceae;g__Rhodoferax;s__Rhodoferax sp903894475
Figure 2B		GB_GCA_903938005.1	d__Bacteria;p__Proteobacteria;c__Gammaproteobacteria;o__Burkholderiales;f__Burkholderiaceae;g__Rhodoferax;s__Rhodoferax sp903945325
Figure 2B		GB_GCA_903959975.1	d__Bacteria;p__Proteobacteria;c__Gammaproteobacteria;o__Burkholderiales;f__Burkholderiaceae;g__Rhodoferax;s__Rhodoferax sp903945325
Figure 2B		GB_GCA_903950335.1	d__Bacteria;p__Proteobacteria;c__Gammaproteobacteria;o__Burkholderiales;f__Burkholderiaceae;g__Rhodoferax;s__Rhodoferax sp903945325
Figure 2B		GB_GCA_903945325.1	d__Bacteria;p__Proteobacteria;c__Gammaproteobacteria;o__Burkholderiales;f__Burkholderiaceae;g__Rhodoferax;s__Rhodoferax sp903945325
Figure 2B		GB_GCA_903933835.1	d__Bacteria;p__Proteobacteria;c__Gammaproteobacteria;o__Burkholderiales;f__Burkholderiaceae;g__Rhodoferax;s__Rhodoferax sp903960915
Figure 2B		GB_GCA_903960915.1	d__Bacteria;p__Proteobacteria;c__Gammaproteobacteria;o__Burkholderiales;f__Burkholderiaceae;g__Rhodoferax;s__Rhodoferax sp903960915
Figure 2B		GB_GCA_903960055.1	d__Bacteria;p__Proteobacteria;c__Gammaproteobacteria;o__Burkholderiales;f__Burkholderiaceae;g__Rhodoferax;s__Rhodoferax sp903960915
Figure 2B		GB_GCA_903936745.1	d__Bacteria;p__Proteobacteria;c__Gammaproteobacteria;o__Burkholderiales;f__Burkholderiaceae;g__Rhodoferax;s__Rhodoferax sp903960915
Figure 2B		GB_GCA_903885125.1	d__Bacteria;p__Proteobacteria;c__Gammaproteobacteria;o__Burkholderiales;f__Burkholderiaceae;g__Rhodoferax;s__Rhodoferax sp903896425
Figure 2B		GB_GCA_903854145.1	d__Bacteria;p__Proteobacteria;c__Gammaproteobacteria;o__Burkholderiales;f__Burkholderiaceae;g__Rhodoferax;s__Rhodoferax sp903896425
Figure 2B		GB_GCA_903923415.1	d__Bacteria;p__Proteobacteria;c__Gammaproteobacteria;o__Burkholderiales;f__Burkholderiaceae;g__Rhodoferax;s__Rhodoferax sp903896425
Figure 2B		GB_GCA_903896425.1	d__Bacteria;p__Proteobacteria;c__Gammaproteobacteria;o__Burkholderiales;f__Burkholderiaceae;g__Rhodoferax;s__Rhodoferax sp903896425
Figure 2B		GB_GCA_001795465.1	d__Bacteria;p__Proteobacteria;c__Gammaproteobacteria;o__Burkholderiales;f__Burkholderiaceae;g__Rhodoferax;s__Rhodoferax sp001795455
Figure 2B		GB_GCA_001795455.1	d__Bacteria;p__Proteobacteria;c__Gammaproteobacteria;o__Burkholderiales;f__Burkholderiaceae;g__Rhodoferax;s__Rhodoferax sp001795455
Figure 2B		GB_GCA_003537935.1	d__Bacteria;p__Proteobacteria;c__Gammaproteobacteria;o__Burkholderiales;f__Burkholderiaceae;g__Rhodoferax;s__Rhodoferax sp001795455
Figure 2B		GB_GCA_903877625.1	d__Bacteria;p__Proteobacteria;c__Gammaproteobacteria;o__Burkholderiales;f__Burkholderiaceae;g__Rhodoferax;s__Rhodoferax sp903928635
Figure 2B		GB_GCA_903899715.1	d__Bacteria;p__Proteobacteria;c__Gammaproteobacteria;o__Burkholderiales;f__Burkholderiaceae;g__Rhodoferax;s__Rhodoferax sp903928635
Figure 2B		GB_GCA_903928635.1	d__Bacteria;p__Proteobacteria;c__Gammaproteobacteria;o__Burkholderiales;f__Burkholderiaceae;g__Rhodoferax;s__Rhodoferax sp903928635
Figure 2B		GB_GCA_903934675.1	d__Bacteria;p__Proteobacteria;c__Gammaproteobacteria;o__Burkholderiales;f__Burkholderiaceae;g__Rhodoferax;s__Rhodoferax sp903954045
Figure 2B		GB_GCA_903952765.1	d__Bacteria;p__Proteobacteria;c__Gammaproteobacteria;o__Burkholderiales;f__Burkholderiaceae;g__Rhodoferax;s__Rhodoferax sp903954045
Figure 2B		GB_GCA_903954045.1	d__Bacteria;p__Proteobacteria;c__Gammaproteobacteria;o__Burkholderiales;f__Burkholderiaceae;g__Rhodoferax;s__Rhodoferax sp903954045
Figure 2B		GB_GCA_903821215.1	d__Bacteria;p__Proteobacteria;c__Gammaproteobacteria;o__Burkholderiales;f__Burkholderiaceae;g__Rhodoferax;s__Rhodoferax sp903822205
Figure 2B		GB_GCA_903921475.1	d__Bacteria;p__Proteobacteria;c__Gammaproteobacteria;o__Burkholderiales;f__Burkholderiaceae;g__Rhodoferax;s__Rhodoferax sp903822205
Figure 2B		GB_GCA_903822205.1	d__Bacteria;p__Proteobacteria;c__Gammaproteobacteria;o__Burkholderiales;f__Burkholderiaceae;g__Rhodoferax;s__Rhodoferax sp903822205
Figure 2B		GB_GCA_903906695.1	d__Bacteria;p__Proteobacteria;c__Gammaproteobacteria;o__Burkholderiales;f__Burkholderiaceae;g__Rhodoferax;s__Rhodoferax sp903906695
Figure 2B		GB_GCA_903875665.1	d__Bacteria;p__Proteobacteria;c__Gammaproteobacteria;o__Burkholderiales;f__Burkholderiaceae;g__Rhodoferax;s__Rhodoferax sp903906695
Figure 2B		GB_GCA_903928875.1	d__Bacteria;p__Proteobacteria;c__Gammaproteobacteria;o__Burkholderiales;f__Burkholderiaceae;g__Rhodoferax;s__Rhodoferax sp903906695
Figure 2B		GB_GCA_903927295.1	d__Bacteria;p__Proteobacteria;c__Gammaproteobacteria;o__Burkholderiales;f__Burkholderiaceae;g__Rhodoferax;s__Rhodoferax sp903927295
Figure 2B		GB_GCA_903929605.1	d__Bacteria;p__Proteobacteria;c__Gammaproteobacteria;o__Burkholderiales;f__Burkholderiaceae;g__Rhodoferax;s__Rhodoferax sp903927295
Figure 2B		GB_GCA_903882135.1	d__Bacteria;p__Proteobacteria;c__Gammaproteobacteria;o__Burkholderiales;f__Burkholderiaceae;g__Rhodoferax;s__Rhodoferax sp903927295
Figure 2B		GB_GCA_903876045.1	d__Bacteria;p__Proteobacteria;c__Gammaproteobacteria;o__Burkholderiales;f__Burkholderiaceae;g__Rhodoferax;s__Rhodoferax sp903876045
Figure 2B		GB_GCA_903918895.1	d__Bacteria;p__Proteobacteria;c__Gammaproteobacteria;o__Burkholderiales;f__Burkholderiaceae;g__Rhodoferax;s__Rhodoferax sp903876045
Figure 2B		GB_GCA_903873385.1	d__Bacteria;p__Proteobacteria;c__Gammaproteobacteria;o__Burkholderiales;f__Burkholderiaceae;g__Rhodoferax;s__Rhodoferax sp903876045
Figure 2B		GB_GCA_903899835.1	d__Bacteria;p__Proteobacteria;c__Gammaproteobacteria;o__Burkholderiales;f__Burkholderiaceae;g__Rhodoferax;s__Rhodoferax sp903886165
Figure 2B		GB_GCA_903869745.1	d__Bacteria;p__Proteobacteria;c__Gammaproteobacteria;o__Burkholderiales;f__Burkholderiaceae;g__Rhodoferax;s__Rhodoferax sp903886165
Figure 2B		GB_GCA_903886165.1	d__Bacteria;p__Proteobacteria;c__Gammaproteobacteria;o__Burkholderiales;f__Burkholderiaceae;g__Rhodoferax;s__Rhodoferax sp903886165
Figure 2B		GB_GCA_002789915.1	d__Bacteria;p__Proteobacteria;c__Gammaproteobacteria;o__Burkholderiales;f__Burkholderiaceae;g__Rhodoferax;s__Rhodoferax sp002789915
Figure 2B		GB_GCA_002784775.1	d__Bacteria;p__Proteobacteria;c__Gammaproteobacteria;o__Burkholderiales;f__Burkholderiaceae;g__Rhodoferax;s__Rhodoferax sp002789915
Figure 2B		GB_GCA_001872845.1	d__Bacteria;p__Proteobacteria;c__Gammaproteobacteria;o__Burkholderiales;f__Burkholderiaceae;g__Rhodoferax;s__Rhodoferax sp002789915
Figure 2B		GB_GCA_017983715.1	d__Bacteria;p__Proteobacteria;c__Gammaproteobacteria;o__Burkholderiales;f__Burkholderiaceae;g__Rhodoferax;s__Rhodoferax sp002381045
Figure 2B		GB_GCA_002381045.1	d__Bacteria;p__Proteobacteria;c__Gammaproteobacteria;o__Burkholderiales;f__Burkholderiaceae;g__Rhodoferax;s__Rhodoferax sp002381045
Figure 2B		GB_GCA_903870955.1	d__Bacteria;p__Proteobacteria;c__Gammaproteobacteria;o__Burkholderiales;f__Burkholderiaceae;g__Rhodoferax;s__Rhodoferax sp903870955
Figure 2B		GB_GCA_903839595.1	d__Bacteria;p__Proteobacteria;c__Gammaproteobacteria;o__Burkholderiales;f__Burkholderiaceae;g__Rhodoferax;s__Rhodoferax sp903870955
Figure 2B		GB_GCA_012927445.1	d__Bacteria;p__Proteobacteria;c__Gammaproteobacteria;o__Burkholderiales;f__Burkholderiaceae;g__Rhodoferax;s__Rhodoferax sp012927445
Figure 2B		GB_GCA_012927505.1	d__Bacteria;p__Proteobacteria;c__Gammaproteobacteria;o__Burkholderiales;f__Burkholderiaceae;g__Rhodoferax;s__Rhodoferax sp012927445
Figure 2B		GB_GCA_018060565.1	d__Bacteria;p__Proteobacteria;c__Gammaproteobacteria;o__Burkholderiales;f__Burkholderiaceae;g__Rhodoferax;s__Rhodoferax sp016708345
Figure 2B		GB_GCA_016708345.1	d__Bacteria;p__Proteobacteria;c__Gammaproteobacteria;o__Burkholderiales;f__Burkholderiaceae;g__Rhodoferax;s__Rhodoferax sp016708345
Figure 2B		GB_GCA_903953435.1	d__Bacteria;p__Proteobacteria;c__Gammaproteobacteria;o__Burkholderiales;f__Burkholderiaceae;g__Rhodoferax;s__Rhodoferax sp903859265
Figure 2B		GB_GCA_903859265.1	d__Bacteria;p__Proteobacteria;c__Gammaproteobacteria;o__Burkholderiales;f__Burkholderiaceae;g__Rhodoferax;s__Rhodoferax sp903859265
Figure 2B		RS_GCF_002163715.1	d__Bacteria;p__Proteobacteria;c__Gammaproteobacteria;o__Burkholderiales;f__Burkholderiaceae;g__Rhodoferax;s__Rhodoferax sp002163715
Figure 2B		GB_GCA_013298645.1	d__Bacteria;p__Proteobacteria;c__Gammaproteobacteria;o__Burkholderiales;f__Burkholderiaceae;g__Rhodoferax;s__Rhodoferax sp002163715
Figure 2B		GB_GCA_903920105.1	d__Bacteria;p__Proteobacteria;c__Gammaproteobacteria;o__Burkholderiales;f__Burkholderiaceae;g__Rhodoferax;s__Rhodoferax sp903897925
Figure 2B		GB_GCA_903897925.1	d__Bacteria;p__Proteobacteria;c__Gammaproteobacteria;o__Burkholderiales;f__Burkholderiaceae;g__Rhodoferax;s__Rhodoferax sp903897925
Figure 2B		GB_GCA_903926585.1	d__Bacteria;p__Proteobacteria;c__Gammaproteobacteria;o__Burkholderiales;f__Burkholderiaceae;g__Rhodoferax;s__Rhodoferax sp003133245
Figure 2B		GB_GCA_003133245.1	d__Bacteria;p__Proteobacteria;c__Gammaproteobacteria;o__Burkholderiales;f__Burkholderiaceae;g__Rhodoferax;s__Rhodoferax sp003133245
Figure 2B		GB_GCA_016718405.1	d__Bacteria;p__Proteobacteria;c__Gammaproteobacteria;o__Burkholderiales;f__Burkholderiaceae;g__Rhodoferax;s__Rhodoferax sp016718405
Figure 2B		GB_GCA_016705305.1	d__Bacteria;p__Proteobacteria;c__Gammaproteobacteria;o__Burkholderiales;f__Burkholderiaceae;g__Rhodoferax;s__Rhodoferax sp016718405
Figure 2B		GB_GCA_016708715.1	d__Bacteria;p__Proteobacteria;c__Gammaproteobacteria;o__Burkholderiales;f__Burkholderiaceae;g__Rhodoferax;s__Rhodoferax sp016719405
Figure 2B		GB_GCA_016719405.1	d__Bacteria;p__Proteobacteria;c__Gammaproteobacteria;o__Burkholderiales;f__Burkholderiaceae;g__Rhodoferax;s__Rhodoferax sp016719405
Figure 2B		GB_GCA_903920695.1	d__Bacteria;p__Proteobacteria;c__Gammaproteobacteria;o__Burkholderiales;f__Burkholderiaceae;g__Rhodoferax;s__Rhodoferax sp903920695
Figure 2B		GB_GCA_903960245.1	d__Bacteria;p__Proteobacteria;c__Gammaproteobacteria;o__Burkholderiales;f__Burkholderiaceae;g__Rhodoferax;s__Rhodoferax sp903920695
Figure 2B		GB_GCA_018057445.1	d__Bacteria;p__Proteobacteria;c__Gammaproteobacteria;o__Burkholderiales;f__Burkholderiaceae;g__Rhodoferax;s__Rhodoferax sp018061265
Figure 2B		GB_GCA_018061265.1	d__Bacteria;p__Proteobacteria;c__Gammaproteobacteria;o__Burkholderiales;f__Burkholderiaceae;g__Rhodoferax;s__Rhodoferax sp018061265
Figure 2B		GB_GCA_903853895.1	d__Bacteria;p__Proteobacteria;c__Gammaproteobacteria;o__Burkholderiales;f__Burkholderiaceae;g__Rhodoferax;s__Rhodoferax sp903853895
Figure 2B		GB_GCA_903936845.1	d__Bacteria;p__Proteobacteria;c__Gammaproteobacteria;o__Burkholderiales;f__Burkholderiaceae;g__Rhodoferax;s__Rhodoferax sp903853895
Figure 2B		GB_GCA_903919085.1	d__Bacteria;p__Proteobacteria;c__Gammaproteobacteria;o__Burkholderiales;f__Burkholderiaceae;g__Rhodoferax;s__Rhodoferax sp903856025
Figure 2B		GB_GCA_903856025.1	d__Bacteria;p__Proteobacteria;c__Gammaproteobacteria;o__Burkholderiales;f__Burkholderiaceae;g__Rhodoferax;s__Rhodoferax sp903856025
Figure 2B		GB_GCA_002786915.1	d__Bacteria;p__Proteobacteria;c__Gammaproteobacteria;o__Burkholderiales;f__Burkholderiaceae;g__Rhodoferax;s__Rhodoferax sp002786915
Figure 2B		GB_GCA_001871935.1	d__Bacteria;p__Proteobacteria;c__Gammaproteobacteria;o__Burkholderiales;f__Burkholderiaceae;g__Rhodoferax;s__Rhodoferax sp002786915
Figure 2B		GB_GCA_903929815.1	d__Bacteria;p__Proteobacteria;c__Gammaproteobacteria;o__Burkholderiales;f__Burkholderiaceae;g__Rhodoferax;s__Rhodoferax sp903929815
Figure 2B		GB_GCA_903946955.1	d__Bacteria;p__Proteobacteria;c__Gammaproteobacteria;o__Burkholderiales;f__Burkholderiaceae;g__Rhodoferax;s__Rhodoferax sp903929815
Figure 2B		GB_GCA_016463455.1	d__Bacteria;p__Proteobacteria;c__Gammaproteobacteria;o__Burkholderiales;f__Burkholderiaceae;g__Rhodoferax;s__Rhodoferax sp016463455
Figure 2B		GB_GCA_002256115.1	d__Bacteria;p__Proteobacteria;c__Gammaproteobacteria;o__Burkholderiales;f__Burkholderiaceae;g__Rhodoferax;s__Rhodoferax sp002256115
Figure 2B		GB_GCA_017880985.1	d__Bacteria;p__Proteobacteria;c__Gammaproteobacteria;o__Burkholderiales;f__Burkholderiaceae;g__Rhodoferax;s__Rhodoferax sp017880985
Figure 2B		GB_GCA_008015235.1	d__Bacteria;p__Proteobacteria;c__Gammaproteobacteria;o__Burkholderiales;f__Burkholderiaceae;g__Rhodoferax;s__Rhodoferax sp008015235
Figure 2B		GB_GCA_903944555.1	d__Bacteria;p__Proteobacteria;c__Gammaproteobacteria;o__Burkholderiales;f__Burkholderiaceae;g__Rhodoferax;s__Rhodoferax sp903944555
Figure 2B		GB_GCA_008080595.1	d__Bacteria;p__Proteobacteria;c__Gammaproteobacteria;o__Burkholderiales;f__Burkholderiaceae;g__Rhodoferax;s__Rhodoferax sp008080595
Figure 2B		RS_GCF_002251855.1	d__Bacteria;p__Proteobacteria;c__Gammaproteobacteria;o__Burkholderiales;f__Burkholderiaceae;g__Rhodoferax;s__Rhodoferax sp002251855
Figure 2B		GB_GCA_016708725.1	d__Bacteria;p__Proteobacteria;c__Gammaproteobacteria;o__Burkholderiales;f__Burkholderiaceae;g__Rhodoferax;s__Rhodoferax sp016708725
Figure 2B		GB_GCA_009693325.1	d__Bacteria;p__Proteobacteria;c__Gammaproteobacteria;o__Burkholderiales;f__Burkholderiaceae;g__Rhodoferax;s__Rhodoferax sp009693325
Figure 2B		GB_GCA_903870065.1	d__Bacteria;p__Proteobacteria;c__Gammaproteobacteria;o__Burkholderiales;f__Burkholderiaceae;g__Rhodoferax;s__Rhodoferax sp903870065
Figure 2B		GB_GCA_002413825.1	d__Bacteria;p__Proteobacteria;c__Gammaproteobacteria;o__Burkholderiales;f__Burkholderiaceae;g__Rhodoferax;s__Rhodoferax sp002413825
Figure 2B		RS_GCF_003347515.1	d__Bacteria;p__Proteobacteria;c__Gammaproteobacteria;o__Burkholderiales;f__Burkholderiaceae;g__Rhodoferax;s__Rhodoferax sp003347515
Figure 2B		GB_GCA_903864505.1	d__Bacteria;p__Proteobacteria;c__Gammaproteobacteria;o__Burkholderiales;f__Burkholderiaceae;g__Rhodoferax;s__Rhodoferax sp903864505
Figure 2B		GB_GCA_014190675.1	d__Bacteria;p__Proteobacteria;c__Gammaproteobacteria;o__Burkholderiales;f__Burkholderiaceae;g__Rhodoferax;s__Rhodoferax sp014190675
Figure 2B		GB_GCA_002842265.1	d__Bacteria;p__Proteobacteria;c__Gammaproteobacteria;o__Burkholderiales;f__Burkholderiaceae;g__Rhodoferax;s__Rhodoferax sp002842265
Figure 2B		GB_GCA_005793295.1	d__Bacteria;p__Proteobacteria;c__Gammaproteobacteria;o__Burkholderiales;f__Burkholderiaceae;g__Rhodoferax;s__Rhodoferax sp005793295
Figure 2B		RS_GCF_018474005.1	d__Bacteria;p__Proteobacteria;c__Gammaproteobacteria;o__Burkholderiales;f__Burkholderiaceae;g__Rhodoferax;s__Rhodoferax sp018474005
Figure 2B		GB_GCA_903928325.1	d__Bacteria;p__Proteobacteria;c__Gammaproteobacteria;o__Burkholderiales;f__Burkholderiaceae;g__Rhodoferax;s__Rhodoferax sp903928325
Figure 2B		GB_GCA_010365055.1	d__Bacteria;p__Proteobacteria;c__Gammaproteobacteria;o__Burkholderiales;f__Burkholderiaceae;g__Rhodoferax;s__Rhodoferax sp010365055
Figure 2B		GB_GCA_016719055.1	d__Bacteria;p__Proteobacteria;c__Gammaproteobacteria;o__Burkholderiales;f__Burkholderiaceae;g__Rhodoferax;s__Rhodoferax sp016719055
Figure 2B		GB_GCA_018780565.1	d__Bacteria;p__Proteobacteria;c__Gammaproteobacteria;o__Burkholderiales;f__Burkholderiaceae;g__Rhodoferax;s__Rhodoferax sp018780565
Figure 2B		GB_GCA_004293725.1	d__Bacteria;p__Proteobacteria;c__Gammaproteobacteria;o__Burkholderiales;f__Burkholderiaceae;g__Rhodoferax;s__Rhodoferax sp004293725
Figure 2B		GB_GCA_002422455.1	d__Bacteria;p__Proteobacteria;c__Gammaproteobacteria;o__Burkholderiales;f__Burkholderiaceae;g__Rhodoferax;s__Rhodoferax sp002422455
Figure 2B		GB_GCA_903840825.1	d__Bacteria;p__Proteobacteria;c__Gammaproteobacteria;o__Burkholderiales;f__Burkholderiaceae;g__Rhodoferax;s__Rhodoferax sp903840825
Figure 2B		GB_GCA_018063565.1	d__Bacteria;p__Proteobacteria;c__Gammaproteobacteria;o__Burkholderiales;f__Burkholderiaceae;g__Rhodoferax;s__Rhodoferax sp018063565
Figure 2B		GB_GCA_017997975.1	d__Bacteria;p__Proteobacteria;c__Gammaproteobacteria;o__Burkholderiales;f__Burkholderiaceae;g__Rhodoferax;s__Rhodoferax sp017997975
Figure 2B		GB_GCA_903897005.1	d__Bacteria;p__Proteobacteria;c__Gammaproteobacteria;o__Burkholderiales;f__Burkholderiaceae;g__Rhodoferax;s__Rhodoferax sp903897005
Figure 2B		GB_GCA_903920405.1	d__Bacteria;p__Proteobacteria;c__Gammaproteobacteria;o__Burkholderiales;f__Burkholderiaceae;g__Rhodoferax;s__Rhodoferax sp903920405
Figure 2B		GB_GCA_903905735.1	d__Bacteria;p__Proteobacteria;c__Gammaproteobacteria;o__Burkholderiales;f__Burkholderiaceae;g__Rhodoferax;s__Rhodoferax sp903905735
Figure 2B		GB_GCA_013297935.1	d__Bacteria;p__Proteobacteria;c__Gammaproteobacteria;o__Burkholderiales;f__Burkholderiaceae;g__Rhodoferax;s__Rhodoferax sp013297935
Figure 2B		GB_GCA_001771065.1	d__Bacteria;p__Proteobacteria;c__Gammaproteobacteria;o__Burkholderiales;f__Burkholderiaceae;g__Rhodoferax;s__Rhodoferax sp001771065
Figure 2B		GB_GCA_001770935.1	d__Bacteria;p__Proteobacteria;c__Gammaproteobacteria;o__Burkholderiales;f__Burkholderiaceae;g__Rhodoferax;s__Rhodoferax sp001770935
Figure 2B		RS_GCF_003415675.1	d__Bacteria;p__Proteobacteria;c__Gammaproteobacteria;o__Burkholderiales;f__Burkholderiaceae;g__Rhodoferax;s__Rhodoferax sp003415675
Figure 2B		GB_GCA_903938955.1	d__Bacteria;p__Proteobacteria;c__Gammaproteobacteria;o__Burkholderiales;f__Burkholderiaceae;g__Rhodoferax;s__Rhodoferax sp903938955
Figure 2B		GB_GCA_903861575.1	d__Bacteria;p__Proteobacteria;c__Gammaproteobacteria;o__Burkholderiales;f__Burkholderiaceae;g__Rhodoferax;s__Rhodoferax sp903861575
Figure 2B		RS_GCF_013416775.1	d__Bacteria;p__Proteobacteria;c__Gammaproteobacteria;o__Burkholderiales;f__Burkholderiaceae;g__Rhodoferax;s__Rhodoferax sp013416775
Figure 2B		GB_GCA_011391545.1	d__Bacteria;p__Proteobacteria;c__Gammaproteobacteria;o__Burkholderiales;f__Burkholderiaceae;g__Rhodoferax;s__Rhodoferax sp011391545
Figure 2B		RS_GCF_017948265.1	d__Bacteria;p__Proteobacteria;c__Gammaproteobacteria;o__Burkholderiales;f__Burkholderiaceae;g__Rhodoferax;s__Rhodoferax sp017948265
Figure 2B		GB_GCA_002390825.1	d__Bacteria;p__Proteobacteria;c__Gammaproteobacteria;o__Burkholderiales;f__Burkholderiaceae;g__Rhodoferax;s__Rhodoferax sp002390825
Figure 2B		RS_GCF_006974105.1	d__Bacteria;p__Proteobacteria;c__Gammaproteobacteria;o__Burkholderiales;f__Burkholderiaceae;g__Rhodoferax;s__Rhodoferax sp006974105
Figure 2B		RS_GCF_002943465.1	d__Bacteria;p__Proteobacteria;c__Gammaproteobacteria;o__Burkholderiales;f__Burkholderiaceae;g__Rhodoferax;s__Rhodoferax sp002943465
Figure 2B		GB_GCA_903924955.1	d__Bacteria;p__Proteobacteria;c__Gammaproteobacteria;o__Burkholderiales;f__Burkholderiaceae;g__Rhodoferax;s__Rhodoferax sp903924955
Figure 2B		GB_GCA_903951445.1	d__Bacteria;p__Proteobacteria;c__Gammaproteobacteria;o__Burkholderiales;f__Burkholderiaceae;g__Rhodoferax;s__Rhodoferax sp903951445
Figure 2B		GB_GCA_903948045.1	d__Bacteria;p__Proteobacteria;c__Gammaproteobacteria;o__Burkholderiales;f__Burkholderiaceae;g__Rhodoferax;s__Rhodoferax sp903948045
Figure 2B		GB_GCA_016718155.1	d__Bacteria;p__Proteobacteria;c__Gammaproteobacteria;o__Burkholderiales;f__Burkholderiaceae;g__Rhodoferax;s__Rhodoferax sp016718155
Figure 2B		GB_GCA_009924455.1	d__Bacteria;p__Proteobacteria;c__Gammaproteobacteria;o__Burkholderiales;f__Burkholderiaceae;g__Rhodoferax;s__Rhodoferax sp009924455
Figure 2B		GB_GCA_007280205.1	d__Bacteria;p__Proteobacteria;c__Gammaproteobacteria;o__Burkholderiales;f__Burkholderiaceae;g__Rhodoferax;s__Rhodoferax sp007280205
Figure 2B		GB_GCA_009922295.1	d__Bacteria;p__Proteobacteria;c__Gammaproteobacteria;o__Burkholderiales;f__Burkholderiaceae;g__Rhodoferax;s__Rhodoferax sp009922295
Figure 2B		GB_GCA_903930255.1	d__Bacteria;p__Proteobacteria;c__Gammaproteobacteria;o__Burkholderiales;f__Burkholderiaceae;g__Rhodoferax;s__Rhodoferax sp903930255
Figure 2B		GB_GCA_007279715.1	d__Bacteria;p__Proteobacteria;c__Gammaproteobacteria;o__Burkholderiales;f__Burkholderiaceae;g__Rhodoferax;s__Rhodoferax sp007279715
Figure 2B		RS_GCF_018619435.1	d__Bacteria;p__Proteobacteria;c__Gammaproteobacteria;o__Burkholderiales;f__Burkholderiaceae;g__Rhodoferax;s__Rhodoferax sp018619435
Figure 2B		GB_GCA_903869595.1	d__Bacteria;p__Proteobacteria;c__Gammaproteobacteria;o__Burkholderiales;f__Burkholderiaceae;g__Rhodoferax;s__Rhodoferax sp903869595
Figure 2B		GB_GCA_018882485.1	d__Bacteria;p__Proteobacteria;c__Gammaproteobacteria;o__Burkholderiales;f__Burkholderiaceae;g__Rhodoferax;s__Rhodoferax sp018882485
Figure 2B		GB_GCA_011391645.1	d__Bacteria;p__Proteobacteria;c__Gammaproteobacteria;o__Burkholderiales;f__Burkholderiaceae;g__Rhodoferax;s__Rhodoferax sp011391645
Figure 2B		GB_GCA_903914985.1	d__Bacteria;p__Proteobacteria;c__Gammaproteobacteria;o__Burkholderiales;f__Burkholderiaceae;g__Rhodoferax;s__Rhodoferax sp903914985
Figure 2B		RS_GCF_017798165.1	d__Bacteria;p__Proteobacteria;c__Gammaproteobacteria;o__Burkholderiales;f__Burkholderiaceae;g__Rhodoferax;s__Rhodoferax sp017798165
Figure 2B		GB_GCA_014859475.1	d__Bacteria;p__Proteobacteria;c__Gammaproteobacteria;o__Burkholderiales;f__Burkholderiaceae;g__Rhodoferax;s__Rhodoferax sp014859475
Figure 2B		GB_GCA_903958915.1	d__Bacteria;p__Proteobacteria;c__Gammaproteobacteria;o__Burkholderiales;f__Burkholderiaceae;g__Rhodoferax;s__Rhodoferax sp903958915
Figure 2B		GB_GCA_903925725.1	d__Bacteria;p__Proteobacteria;c__Gammaproteobacteria;o__Burkholderiales;f__Burkholderiaceae;g__Rhodoferax;s__Rhodoferax sp903925725
Figure 2B		GB_GCA_009925925.1	d__Bacteria;p__Proteobacteria;c__Gammaproteobacteria;o__Burkholderiales;f__Burkholderiaceae;g__Rhodoferax;s__Rhodoferax sp009925925
Figure 2B		GB_GCA_016703945.1	d__Bacteria;p__Proteobacteria;c__Gammaproteobacteria;o__Burkholderiales;f__Burkholderiaceae;g__Rhodoferax;s__Rhodoferax sp016703945
Figure 2B	Rhodomicrobium vannielii	RS_GCF_000166055.1	d__Bacteria;p__Proteobacteria;c__Alphaproteobacteria;o__Rhizobiales;f__Rhodomicrobiaceae;g__Rhodomicrobium;s__Rhodomicrobium vannielii
Figure 2B	Rhodopila globiformis	RS_GCF_002937115.1	d__Bacteria;p__Proteobacteria;c__Alphaproteobacteria;o__Acetobacterales;f__Acetobacteraceae;g__Rhodopila;s__Rhodopila globiformis
Figure 2B	Rhodovulum sp	RS_GCF_002073975.1	d__Bacteria;p__Proteobacteria;c__Alphaproteobacteria;o__Rhodobacterales;f__Rhodobacteraceae;g__Rhodovulum;s__Rhodovulum sp002073975
Figure 2B		GB_GCA_016938875.1	d__Bacteria;p__Proteobacteria;c__Alphaproteobacteria;o__Rhodobacterales;f__Rhodobacteraceae;g__Rhodovulum;s__Rhodovulum sp016938875
Figure 2B		RS_GCF_002079305.1	d__Bacteria;p__Proteobacteria;c__Alphaproteobacteria;o__Rhodobacterales;f__Rhodobacteraceae;g__Rhodovulum;s__Rhodovulum sp002079305
Figure 2B		RS_GCF_900142935.1	d__Bacteria;p__Proteobacteria;c__Alphaproteobacteria;o__Rhodobacterales;f__Rhodobacteraceae;g__Rhodovulum;s__Rhodovulum sp900142935
Figure 2B		GB_GCA_011048875.1	d__Bacteria;p__Proteobacteria;c__Alphaproteobacteria;o__Rhodobacterales;f__Rhodobacteraceae;g__Rhodovulum;s__Rhodovulum sp011048875
Figure 2B	Roseiarcus fermentans	RS_GCF_003315135.1	d__Bacteria;p__Proteobacteria;c__Alphaproteobacteria;o__Rhizobiales;f__Beijerinckiaceae;g__Roseiarcus;s__Roseiarcus fermentans
Figure 2B	Rubrivivax gelatinosus	RS_GCF_016583725.1	d__Bacteria;p__Proteobacteria;c__Gammaproteobacteria;o__Burkholderiales;f__Burkholderiaceae;g__Rubrivivax;s__Rubrivivax gelatinosus_B
Figure 2B		RS_GCF_016583785.1	d__Bacteria;p__Proteobacteria;c__Gammaproteobacteria;o__Burkholderiales;f__Burkholderiaceae;g__Rubrivivax;s__Rubrivivax gelatinosus_B
Figure 2B		RS_GCF_004340905.1	d__Bacteria;p__Proteobacteria;c__Gammaproteobacteria;o__Burkholderiales;f__Burkholderiaceae;g__Rubrivivax;s__Rubrivivax gelatinosus
Figure 2B		RS_GCF_016583525.1	d__Bacteria;p__Proteobacteria;c__Gammaproteobacteria;o__Burkholderiales;f__Burkholderiaceae;g__Rubrivivax;s__Rubrivivax gelatinosus
Figure 2B		RS_GCF_015751865.1	d__Bacteria;p__Proteobacteria;c__Gammaproteobacteria;o__Burkholderiales;f__Burkholderiaceae;g__Rubrivivax;s__Rubrivivax gelatinosus_A
Figure 2B		RS_GCF_000284255.1	d__Bacteria;p__Proteobacteria;c__Gammaproteobacteria;o__Burkholderiales;f__Burkholderiaceae;g__Rubrivivax;s__Rubrivivax gelatinosus_A
Figure 2B	Scalindua japonica	RS_GCF_002443295.1	d__Bacteria;p__Planctomycetota;c__Brocadiae;o__Brocadiales;f__Scalinduaceae;g__Scalindua;s__Scalindua japonica
Figure 2B	Scalindua rubra	GB_GCA_007859995.1	d__Bacteria;p__Planctomycetota;c__Brocadiae;o__Brocadiales;f__Scalinduaceae;g__Scalindua;s__Scalindua rubra_B
Figure 2B		GB_GCA_002632345.1	d__Bacteria;p__Planctomycetota;c__Brocadiae;o__Brocadiales;f__Scalinduaceae;g__Scalindua;s__Scalindua rubra_B
Figure 2B		GB_GCA_000786775.1	d__Bacteria;p__Planctomycetota;c__Brocadiae;o__Brocadiales;f__Scalinduaceae;g__Scalindua;s__Scalindua rubra_B
Figure 2B		GB_GCA_001723765.1	d__Bacteria;p__Planctomycetota;c__Brocadiae;o__Brocadiales;f__Scalinduaceae;g__Scalindua;s__Scalindua rubra_A
Figure 2B	Seleniivibrio woodruffii	RS_GCF_007827295.1	d__Bacteria;p__Deferribacterota;c__Deferribacteres;o__Deferribacterales;f__Denitrovibrionaceae;g__Seleniivibrio;s__Seleniivibrio woodruffii
Figure 2B		RS_GCF_004339245.1	d__Bacteria;p__Deferribacterota;c__Deferribacteres;o__Deferribacterales;f__Denitrovibrionaceae;g__Seleniivibrio;s__Seleniivibrio woodruffii
Figure 2B	Shewanella benthica	RS_GCF_900476435.1	d__Bacteria;p__Proteobacteria;c__Gammaproteobacteria;o__Enterobacterales;f__Shewanellaceae;g__Shewanella;s__Shewanella benthica_A
Figure 2B		RS_GCF_000172075.1	d__Bacteria;p__Proteobacteria;c__Gammaproteobacteria;o__Enterobacterales;f__Shewanellaceae;g__Shewanella;s__Shewanella benthica_A
Figure 2B		RS_GCF_015069875.1	d__Bacteria;p__Proteobacteria;c__Gammaproteobacteria;o__Enterobacterales;f__Shewanellaceae;g__Shewanella;s__Shewanella benthica
Figure 2B		GB_GCA_016764815.1	d__Bacteria;p__Proteobacteria;c__Gammaproteobacteria;o__Enterobacterales;f__Shewanellaceae;g__Shewanella;s__Shewanella benthica
Figure 2B	Shewanella mangrovi	RS_GCF_000753795.1	d__Bacteria;p__Proteobacteria;c__Gammaproteobacteria;o__Enterobacterales;f__Shewanellaceae;g__Shewanella;s__Shewanella mangrovi
Figure 2B	Shewanella oneidensis	RS_GCF_000146165.2	d__Bacteria;p__Proteobacteria;c__Gammaproteobacteria;o__Enterobacterales;f__Shewanellaceae;g__Shewanella;s__Shewanella oneidensis
Figure 2B		RS_GCF_013267215.1	d__Bacteria;p__Proteobacteria;c__Gammaproteobacteria;o__Enterobacterales;f__Shewanellaceae;g__Shewanella;s__Shewanella oneidensis
Figure 2B	Shewanella sediminis	RS_GCF_000018025.1	d__Bacteria;p__Proteobacteria;c__Gammaproteobacteria;o__Enterobacterales;f__Shewanellaceae;g__Shewanella;s__Shewanella sediminis
Figure 2B	Shewanella woodyi	RS_GCF_000019525.1	d__Bacteria;p__Proteobacteria;c__Gammaproteobacteria;o__Enterobacterales;f__Shewanellaceae;g__Shewanella;s__Shewanella woodyi
Figure 2B		RS_GCF_900079515.1	d__Bacteria;p__Proteobacteria;c__Gammaproteobacteria;o__Enterobacterales;f__Shewanellaceae;g__Shewanella;s__Shewanella woodyi
Figure 2B	Sideroxydans lithotrophicus	RS_GCF_000025705.1	d__Bacteria;p__Proteobacteria;c__Gammaproteobacteria;o__Burkholderiales;f__Gallionellaceae;g__Sideroxydans;s__Sideroxydans lithotrophicus
Figure 2B	Skermanella stibiiresistens	RS_GCF_000576635.1	d__Bacteria;p__Proteobacteria;c__Alphaproteobacteria;o__Azospirillales;f__Azospirillaceae;g__Skermanella;s__Skermanella stibiiresistens
Figure 2B	Solibacter usitatus	RS_GCF_000014905.1	d__Bacteria;p__Acidobacteriota;c__Acidobacteriae;o__Bryobacterales;f__Bryobacteraceae;g__Solibacter;s__Solibacter usitatus_A
Figure 2B	Solimonas aquatica	RS_GCF_900111015.1	d__Bacteria;p__Proteobacteria;c__Gammaproteobacteria;o__Nevskiales;f__Nevskiaceae;g__Solimonas;s__Solimonas aquatica
Figure 2B	Sporomusa ovata	RS_GCF_000423685.1	d__Bacteria;p__Firmicutes_C;c__Negativicutes;o__Sporomusales;f__Sporomusaceae;g__Sporomusa;s__Sporomusa ovata
Figure 2B		RS_GCF_001373435.1	d__Bacteria;p__Firmicutes_C;c__Negativicutes;o__Sporomusales;f__Sporomusaceae;g__Sporomusa;s__Sporomusa ovata
Figure 2B		RS_GCF_000445445.1	d__Bacteria;p__Firmicutes_C;c__Negativicutes;o__Sporomusales;f__Sporomusaceae;g__Sporomusa;s__Sporomusa ovata
Figure 2B	Sporomusa sp	GB_GCA_900095405.1	d__Bacteria;p__Firmicutes_C;c__Negativicutes;o__Sporomusales;f__Sporomusaceae;g__Sporomusa;s__Sporomusa sphaeroides
Figure 2B		RS_GCF_014634905.1	d__Bacteria;p__Firmicutes_C;c__Negativicutes;o__Sporomusales;f__Sporomusaceae;g__Sporomusa;s__Sporomusa sphaeroides
Figure 2B		RS_GCF_001941975.1	d__Bacteria;p__Firmicutes_C;c__Negativicutes;o__Sporomusales;f__Sporomusaceae;g__Sporomusa;s__Sporomusa sphaeroides
Figure 2B		RS_GCF_900042765.1	d__Bacteria;p__Firmicutes_C;c__Negativicutes;o__Sporomusales;f__Sporomusaceae;g__Sporomusa;s__Sporomusa sphaeroides
Figure 2B		GB_GCA_017889705.1	d__Bacteria;p__Firmicutes_C;c__Negativicutes;o__Sporomusales;f__Sporomusaceae;g__Sporomusa;s__Sporomusa sp017889705
Figure 2B		GB_GCA_017889675.1	d__Bacteria;p__Firmicutes_C;c__Negativicutes;o__Sporomusales;f__Sporomusaceae;g__Sporomusa;s__Sporomusa sp017889675
Figure 2B		RS_GCF_007830295.1	d__Bacteria;p__Firmicutes_C;c__Negativicutes;o__Sporomusales;f__Sporomusaceae;g__Sporomusa;s__Sporomusa sp007830295
Figure 2B	Sporomusa sphaeroides	GB_GCA_900095405.1	d__Bacteria;p__Firmicutes_C;c__Negativicutes;o__Sporomusales;f__Sporomusaceae;g__Sporomusa;s__Sporomusa sphaeroides
Figure 2B		RS_GCF_014634905.1	d__Bacteria;p__Firmicutes_C;c__Negativicutes;o__Sporomusales;f__Sporomusaceae;g__Sporomusa;s__Sporomusa sphaeroides
Figure 2B		RS_GCF_001941975.1	d__Bacteria;p__Firmicutes_C;c__Negativicutes;o__Sporomusales;f__Sporomusaceae;g__Sporomusa;s__Sporomusa sphaeroides
Figure 2B		RS_GCF_900042765.1	d__Bacteria;p__Firmicutes_C;c__Negativicutes;o__Sporomusales;f__Sporomusaceae;g__Sporomusa;s__Sporomusa sphaeroides
Figure 2B	Sulfuricaulis limicola	RS_GCF_002355735.1	d__Bacteria;p__Proteobacteria;c__Gammaproteobacteria;o__Acidiferrobacterales;f__Sulfurifustaceae;g__Sulfuricaulis;s__Sulfuricaulis limicola
Figure 2B	Sulfuricella denitrificans	RS_GCF_000297055.2	d__Bacteria;p__Proteobacteria;c__Gammaproteobacteria;o__Burkholderiales;f__Sulfuricellaceae;g__Sulfuricella;s__Sulfuricella denitrificans
Figure 2B	Sulfuriferula sp	GB_GCA_003455595.1	d__Bacteria;p__Proteobacteria;c__Gammaproteobacteria;o__Burkholderiales;f__Sulfuriferulaceae;g__Sulfuriferula;s__Sulfuriferula sp003455595
Figure 2B	Sulfurirhabdus autotrophica	RS_GCF_003864995.1	d__Bacteria;p__Proteobacteria;c__Gammaproteobacteria;o__Burkholderiales;f__Sulfuricellaceae_A;g__Sulfurirhabdus;s__Sulfurirhabdus autotrophica
Figure 2B		RS_GCF_004346685.1	d__Bacteria;p__Proteobacteria;c__Gammaproteobacteria;o__Burkholderiales;f__Sulfuricellaceae_A;g__Sulfurirhabdus;s__Sulfurirhabdus autotrophica
Figure 2B	Sulfurovum sp	GB_GCA_002281755.1	d__Bacteria;p__Campylobacterota;c__Campylobacteria;o__Campylobacterales;f__Sulfurovaceae;g__Sulfurovum;s__Sulfurovum sp002281755
Figure 2B		GB_GCA_002281835.1	d__Bacteria;p__Campylobacterota;c__Campylobacteria;o__Campylobacterales;f__Sulfurovaceae;g__Sulfurovum;s__Sulfurovum sp002281755
Figure 2B		GB_GCA_002281155.1	d__Bacteria;p__Campylobacterota;c__Campylobacteria;o__Campylobacterales;f__Sulfurovaceae;g__Sulfurovum;s__Sulfurovum sp002281755
Figure 2B		GB_GCA_002282355.1	d__Bacteria;p__Campylobacterota;c__Campylobacteria;o__Campylobacterales;f__Sulfurovaceae;g__Sulfurovum;s__Sulfurovum sp002281755
Figure 2B		GB_GCA_002256845.1	d__Bacteria;p__Campylobacterota;c__Campylobacteria;o__Campylobacterales;f__Sulfurovaceae;g__Sulfurovum;s__Sulfurovum sp002281755
Figure 2B		GB_GCA_002281405.1	d__Bacteria;p__Campylobacterota;c__Campylobacteria;o__Campylobacterales;f__Sulfurovaceae;g__Sulfurovum;s__Sulfurovum sp002281755
Figure 2B		GB_GCA_015485885.1	d__Bacteria;p__Campylobacterota;c__Campylobacteria;o__Campylobacterales;f__Sulfurovaceae;g__Sulfurovum;s__Sulfurovum sp015493425
Figure 2B		GB_GCA_015493425.1	d__Bacteria;p__Campylobacterota;c__Campylobacteria;o__Campylobacterales;f__Sulfurovaceae;g__Sulfurovum;s__Sulfurovum sp015493425
Figure 2B		GB_GCA_015493925.1	d__Bacteria;p__Campylobacterota;c__Campylobacteria;o__Campylobacterales;f__Sulfurovaceae;g__Sulfurovum;s__Sulfurovum sp015493425
Figure 2B		GB_GCA_002403155.1	d__Bacteria;p__Campylobacterota;c__Campylobacteria;o__Campylobacterales;f__Sulfurovaceae;g__Sulfurovum;s__Sulfurovum sp002403155
Figure 2B		GB_GCA_002452575.1	d__Bacteria;p__Campylobacterota;c__Campylobacteria;o__Campylobacterales;f__Sulfurovaceae;g__Sulfurovum;s__Sulfurovum sp002403155
Figure 2B		GB_GCA_002422645.1	d__Bacteria;p__Campylobacterota;c__Campylobacteria;o__Campylobacterales;f__Sulfurovaceae;g__Sulfurovum;s__Sulfurovum sp002403155
Figure 2B		GB_GCA_002742845.1	d__Bacteria;p__Campylobacterota;c__Campylobacteria;o__Campylobacterales;f__Sulfurovaceae;g__Sulfurovum;s__Sulfurovum sp002742845
Figure 2B		GB_GCA_002402935.1	d__Bacteria;p__Campylobacterota;c__Campylobacteria;o__Campylobacterales;f__Sulfurovaceae;g__Sulfurovum;s__Sulfurovum sp002742845
Figure 2B		GB_GCA_002327825.1	d__Bacteria;p__Campylobacterota;c__Campylobacteria;o__Campylobacterales;f__Sulfurovaceae;g__Sulfurovum;s__Sulfurovum sp002742845
Figure 2B		GB_GCA_011048515.1	d__Bacteria;p__Campylobacterota;c__Campylobacteria;o__Campylobacterales;f__Sulfurovaceae;g__Sulfurovum;s__Sulfurovum sp011048515
Figure 2B		GB_GCA_016933735.1	d__Bacteria;p__Campylobacterota;c__Campylobacteria;o__Campylobacterales;f__Sulfurovaceae;g__Sulfurovum;s__Sulfurovum sp011048515
Figure 2B		GB_GCA_015493435.1	d__Bacteria;p__Campylobacterota;c__Campylobacteria;o__Campylobacterales;f__Sulfurovaceae;g__Sulfurovum;s__Sulfurovum sp015493435
Figure 2B		GB_GCA_015486695.1	d__Bacteria;p__Campylobacterota;c__Campylobacteria;o__Campylobacterales;f__Sulfurovaceae;g__Sulfurovum;s__Sulfurovum sp015493435
Figure 2B		GB_GCA_013139765.1	d__Bacteria;p__Campylobacterota;c__Campylobacteria;o__Campylobacterales;f__Sulfurovaceae;g__Sulfurovum;s__Sulfurovum sp013139765
Figure 2B		GB_GCA_003978375.1	d__Bacteria;p__Campylobacterota;c__Campylobacteria;o__Campylobacterales;f__Sulfurovaceae;g__Sulfurovum;s__Sulfurovum sp003978375
Figure 2B		GB_GCA_002733355.1	d__Bacteria;p__Campylobacterota;c__Campylobacteria;o__Campylobacterales;f__Sulfurovaceae;g__Sulfurovum;s__Sulfurovum sp002733355
Figure 2B		GB_GCA_013607775.1	d__Bacteria;p__Campylobacterota;c__Campylobacteria;o__Campylobacterales;f__Sulfurovaceae;g__Sulfurovum;s__Sulfurovum sp013607775
Figure 2B		GB_GCA_003646505.1	d__Bacteria;p__Campylobacterota;c__Campylobacteria;o__Campylobacterales;f__Sulfurovaceae;g__Sulfurovum;s__Sulfurovum sp003646505
Figure 2B		GB_GCA_014763895.1	d__Bacteria;p__Campylobacterota;c__Campylobacteria;o__Campylobacterales;f__Sulfurovaceae;g__Sulfurovum;s__Sulfurovum sp014763895
Figure 2B		GB_GCA_015663065.1	d__Bacteria;p__Campylobacterota;c__Campylobacteria;o__Campylobacterales;f__Sulfurovaceae;g__Sulfurovum;s__Sulfurovum sp015663065
Figure 2B		GB_GCA_015490315.1	d__Bacteria;p__Campylobacterota;c__Campylobacteria;o__Campylobacterales;f__Sulfurovaceae;g__Sulfurovum;s__Sulfurovum sp015490315
Figure 2B		RS_GCF_000010345.1	d__Bacteria;p__Campylobacterota;c__Campylobacteria;o__Campylobacterales;f__Sulfurovaceae;g__Sulfurovum;s__Sulfurovum sp000010345
Figure 2B		GB_GCA_002733215.1	d__Bacteria;p__Campylobacterota;c__Campylobacteria;o__Campylobacterales;f__Sulfurovaceae;g__Sulfurovum;s__Sulfurovum sp002733215
Figure 2B		GB_GCA_902727855.1	d__Bacteria;p__Campylobacterota;c__Campylobacteria;o__Campylobacterales;f__Sulfurovaceae;g__Sulfurovum;s__Sulfurovum sp902727855
Figure 2B		GB_GCA_014763885.1	d__Bacteria;p__Campylobacterota;c__Campylobacteria;o__Campylobacterales;f__Sulfurovaceae;g__Sulfurovum;s__Sulfurovum sp014763885
Figure 2B		RS_GCF_000296775.1	d__Bacteria;p__Campylobacterota;c__Campylobacteria;o__Campylobacterales;f__Sulfurovaceae;g__Sulfurovum;s__Sulfurovum sp000296775
Figure 2B		GB_GCA_011391015.1	d__Bacteria;p__Campylobacterota;c__Campylobacteria;o__Campylobacterales;f__Sulfurovaceae;g__Sulfurovum;s__Sulfurovum sp011391015
Figure 2B		GB_GCA_016744875.1	d__Bacteria;p__Campylobacterota;c__Campylobacteria;o__Campylobacterales;f__Sulfurovaceae;g__Sulfurovum;s__Sulfurovum sp016744875
Figure 2B		GB_GCA_004377245.1	d__Bacteria;p__Campylobacterota;c__Campylobacteria;o__Campylobacterales;f__Sulfurovaceae;g__Sulfurovum;s__Sulfurovum sp004377245
Figure 2B		GB_GCA_002085305.1	d__Bacteria;p__Campylobacterota;c__Campylobacteria;o__Campylobacterales;f__Sulfurovaceae;g__Sulfurovum;s__Sulfurovum sp002085305
Figure 2B		GB_GCA_015661535.1	d__Bacteria;p__Campylobacterota;c__Campylobacteria;o__Campylobacterales;f__Sulfurovaceae;g__Sulfurovum;s__Sulfurovum sp015661535
Figure 2B		GB_GCA_015661795.1	d__Bacteria;p__Campylobacterota;c__Campylobacteria;o__Campylobacterales;f__Sulfurovaceae;g__Sulfurovum;s__Sulfurovum sp015661795
Figure 2B		GB_GCA_011330645.1	d__Bacteria;p__Campylobacterota;c__Campylobacteria;o__Campylobacterales;f__Sulfurovaceae;g__Sulfurovum;s__Sulfurovum sp011330645
Figure 2B		GB_GCA_003934925.1	d__Bacteria;p__Campylobacterota;c__Campylobacteria;o__Campylobacterales;f__Sulfurovaceae;g__Sulfurovum;s__Sulfurovum sp003934925
Figure 2B	Tangfeifania diversioriginum	RS_GCF_900141875.1	d__Bacteria;p__Bacteroidota;c__Bacteroidia;o__Bacteroidales;f__Prolixibacteraceae;g__Tangfeifania;s__Tangfeifania diversioriginum
Figure 2B	Telmatospirillum siberiense	RS_GCF_002845745.1	d__Bacteria;p__Proteobacteria;c__Alphaproteobacteria;o__Rhodospirillales;f__Magnetospirillaceae;g__Telmatospirillum;s__Telmatospirillum siberiense
Figure 2B	Tenderia electrophaga	GB_GCA_002388825.1	d__Bacteria;p__Proteobacteria;c__Gammaproteobacteria;o__Tenderiales;f__Tenderiaceae;g__Tenderia;s__Tenderia electrophaga
Figure 2B		GB_GCA_001447805.1	d__Bacteria;p__Proteobacteria;c__Gammaproteobacteria;o__Tenderiales;f__Tenderiaceae;g__Tenderia;s__Tenderia electrophaga
Figure 2B	Thermoanaerobaculum aquaticum	RS_GCF_000687145.1	d__Bacteria;p__Acidobacteriota;c__Thermoanaerobaculia;o__Thermoanaerobaculales;f__Thermoanaerobaculaceae;g__Thermoanaerobaculum;s__Thermoanaerobaculum aquaticum
Figure 2B		GB_GCA_002923295.1	d__Bacteria;p__Acidobacteriota;c__Thermoanaerobaculia;o__Thermoanaerobaculales;f__Thermoanaerobaculaceae;g__Thermoanaerobaculum;s__Thermoanaerobaculum aquaticum
Figure 2B	Thermosulfidibacter takaii	RS_GCF_001547735.1	d__Bacteria;p__Thermosulfidibacterota;c__Thermosulfidibacteria;o__Thermosulfidibacterales;f__Thermosulfidibacteraceae;g__Thermosulfidibacter;s__Thermosulfidibacter takaii
Figure 2B	Thermosulfurimonas dismutans	RS_GCF_001652585.1	d__Bacteria;p__Desulfobacterota;c__Thermodesulfobacteria;o__Thermodesulfobacteriales;f__Thermodesulfobacteriaceae;g__Thermosulfurimonas;s__Thermosulfurimonas dismutans
Figure 2B	Thiobaca trueperi	RS_GCF_004342175.1	d__Bacteria;p__Proteobacteria;c__Gammaproteobacteria;o__Chromatiales;f__Chromatiaceae;g__Thiobaca;s__Thiobaca trueperi
Figure 2B	Thiobacillus denitrificans	GB_GCA_014237305.1	d__Bacteria;p__Proteobacteria;c__Gammaproteobacteria;o__Burkholderiales;f__Thiobacillaceae;g__Thiobacillus;s__Thiobacillus denitrificans_A
Figure 2B		GB_GCA_002343685.1	d__Bacteria;p__Proteobacteria;c__Gammaproteobacteria;o__Burkholderiales;f__Thiobacillaceae;g__Thiobacillus;s__Thiobacillus denitrificans_A
Figure 2B		GB_GCA_008015195.1	d__Bacteria;p__Proteobacteria;c__Gammaproteobacteria;o__Burkholderiales;f__Thiobacillaceae;g__Thiobacillus;s__Thiobacillus denitrificans_A
Figure 2B		GB_GCA_014237225.1	d__Bacteria;p__Proteobacteria;c__Gammaproteobacteria;o__Burkholderiales;f__Thiobacillaceae;g__Thiobacillus;s__Thiobacillus denitrificans_A
Figure 2B		GB_GCA_014237295.1	d__Bacteria;p__Proteobacteria;c__Gammaproteobacteria;o__Burkholderiales;f__Thiobacillaceae;g__Thiobacillus;s__Thiobacillus denitrificans_A
Figure 2B		GB_GCA_002403375.1	d__Bacteria;p__Proteobacteria;c__Gammaproteobacteria;o__Burkholderiales;f__Thiobacillaceae;g__Thiobacillus;s__Thiobacillus denitrificans_E
Figure 2B		GB_GCA_002328085.1	d__Bacteria;p__Proteobacteria;c__Gammaproteobacteria;o__Burkholderiales;f__Thiobacillaceae;g__Thiobacillus;s__Thiobacillus denitrificans_E
Figure 2B		GB_GCA_002424845.1	d__Bacteria;p__Proteobacteria;c__Gammaproteobacteria;o__Burkholderiales;f__Thiobacillaceae;g__Thiobacillus;s__Thiobacillus denitrificans_F
Figure 2B		RS_GCF_001530125.1	d__Bacteria;p__Proteobacteria;c__Gammaproteobacteria;o__Burkholderiales;f__Thiobacillaceae;g__Thiobacillus;s__Thiobacillus denitrificans_C
Figure 2B		RS_GCF_000376425.1	d__Bacteria;p__Proteobacteria;c__Gammaproteobacteria;o__Burkholderiales;f__Thiobacillaceae;g__Thiobacillus;s__Thiobacillus denitrificans
Figure 2B		RS_GCF_000012745.1	d__Bacteria;p__Proteobacteria;c__Gammaproteobacteria;o__Burkholderiales;f__Thiobacillaceae;g__Thiobacillus;s__Thiobacillus denitrificans_B
Figure 2B	Thiodiazotropha endoloripes	GB_GCA_016842245.1	d__Bacteria;p__Proteobacteria;c__Gammaproteobacteria;o__Chromatiales;f__Sedimenticolaceae;g__Thiodiazotropha;s__Thiodiazotropha endoloripes_B
Figure 2B		GB_GCA_016842145.1	d__Bacteria;p__Proteobacteria;c__Gammaproteobacteria;o__Chromatiales;f__Sedimenticolaceae;g__Thiodiazotropha;s__Thiodiazotropha endoloripes_B
Figure 2B		GB_GCA_016842325.1	d__Bacteria;p__Proteobacteria;c__Gammaproteobacteria;o__Chromatiales;f__Sedimenticolaceae;g__Thiodiazotropha;s__Thiodiazotropha endoloripes_B
Figure 2B		GB_GCA_001709035.1	d__Bacteria;p__Proteobacteria;c__Gammaproteobacteria;o__Chromatiales;f__Sedimenticolaceae;g__Thiodiazotropha;s__Thiodiazotropha endoloripes_B
Figure 2B		GB_GCA_016842425.1	d__Bacteria;p__Proteobacteria;c__Gammaproteobacteria;o__Chromatiales;f__Sedimenticolaceae;g__Thiodiazotropha;s__Thiodiazotropha endoloripes_B
Figure 2B		GB_GCA_016842225.1	d__Bacteria;p__Proteobacteria;c__Gammaproteobacteria;o__Chromatiales;f__Sedimenticolaceae;g__Thiodiazotropha;s__Thiodiazotropha endoloripes_B
Figure 2B		GB_GCA_016848925.1	d__Bacteria;p__Proteobacteria;c__Gammaproteobacteria;o__Chromatiales;f__Sedimenticolaceae;g__Thiodiazotropha;s__Thiodiazotropha endoloripes_B
Figure 2B		GB_GCA_016842175.1	d__Bacteria;p__Proteobacteria;c__Gammaproteobacteria;o__Chromatiales;f__Sedimenticolaceae;g__Thiodiazotropha;s__Thiodiazotropha endoloripes_B
Figure 2B		GB_GCA_016842285.1	d__Bacteria;p__Proteobacteria;c__Gammaproteobacteria;o__Chromatiales;f__Sedimenticolaceae;g__Thiodiazotropha;s__Thiodiazotropha endoloripes_B
Figure 2B		GB_GCA_016842265.1	d__Bacteria;p__Proteobacteria;c__Gammaproteobacteria;o__Chromatiales;f__Sedimenticolaceae;g__Thiodiazotropha;s__Thiodiazotropha endoloripes_B
Figure 2B		GB_GCA_016842125.1	d__Bacteria;p__Proteobacteria;c__Gammaproteobacteria;o__Chromatiales;f__Sedimenticolaceae;g__Thiodiazotropha;s__Thiodiazotropha endoloripes_B
Figure 2B		GB_GCA_016842385.1	d__Bacteria;p__Proteobacteria;c__Gammaproteobacteria;o__Chromatiales;f__Sedimenticolaceae;g__Thiodiazotropha;s__Thiodiazotropha endoloripes
Figure 2B		GB_GCA_016842365.1	d__Bacteria;p__Proteobacteria;c__Gammaproteobacteria;o__Chromatiales;f__Sedimenticolaceae;g__Thiodiazotropha;s__Thiodiazotropha endoloripes
Figure 2B		GB_GCA_016842165.1	d__Bacteria;p__Proteobacteria;c__Gammaproteobacteria;o__Chromatiales;f__Sedimenticolaceae;g__Thiodiazotropha;s__Thiodiazotropha endoloripes
Figure 2B		RS_GCF_001708965.1	d__Bacteria;p__Proteobacteria;c__Gammaproteobacteria;o__Chromatiales;f__Sedimenticolaceae;g__Thiodiazotropha;s__Thiodiazotropha endoloripes
Figure 2B		GB_GCA_016842445.1	d__Bacteria;p__Proteobacteria;c__Gammaproteobacteria;o__Chromatiales;f__Sedimenticolaceae;g__Thiodiazotropha;s__Thiodiazotropha endoloripes
Figure 2B		RS_GCF_001708955.1	d__Bacteria;p__Proteobacteria;c__Gammaproteobacteria;o__Chromatiales;f__Sedimenticolaceae;g__Thiodiazotropha;s__Thiodiazotropha endoloripes
Figure 2B		RS_GCF_001708975.1	d__Bacteria;p__Proteobacteria;c__Gammaproteobacteria;o__Chromatiales;f__Sedimenticolaceae;g__Thiodiazotropha;s__Thiodiazotropha endoloripes
Figure 2B		RS_GCF_001708985.1	d__Bacteria;p__Proteobacteria;c__Gammaproteobacteria;o__Chromatiales;f__Sedimenticolaceae;g__Thiodiazotropha;s__Thiodiazotropha endoloripes
Figure 2B		GB_GCA_016842205.1	d__Bacteria;p__Proteobacteria;c__Gammaproteobacteria;o__Chromatiales;f__Sedimenticolaceae;g__Thiodiazotropha;s__Thiodiazotropha endoloripes
Figure 2B	Thiodiazotropha endolucinida	GB_GCA_018619825.1	d__Bacteria;p__Proteobacteria;c__Gammaproteobacteria;o__Chromatiales;f__Sedimenticolaceae;g__Thiodiazotropha;s__Thiodiazotropha endolucinida_A
Figure 2B		GB_GCA_016842545.1	d__Bacteria;p__Proteobacteria;c__Gammaproteobacteria;o__Chromatiales;f__Sedimenticolaceae;g__Thiodiazotropha;s__Thiodiazotropha endolucinida_A
Figure 2B		GB_GCA_016843065.1	d__Bacteria;p__Proteobacteria;c__Gammaproteobacteria;o__Chromatiales;f__Sedimenticolaceae;g__Thiodiazotropha;s__Thiodiazotropha endolucinida_A
Figure 2B		GB_GCA_018619715.1	d__Bacteria;p__Proteobacteria;c__Gammaproteobacteria;o__Chromatiales;f__Sedimenticolaceae;g__Thiodiazotropha;s__Thiodiazotropha endolucinida_A
Figure 2B		GB_GCA_016842865.1	d__Bacteria;p__Proteobacteria;c__Gammaproteobacteria;o__Chromatiales;f__Sedimenticolaceae;g__Thiodiazotropha;s__Thiodiazotropha endolucinida_A
Figure 2B		GB_GCA_018619855.1	d__Bacteria;p__Proteobacteria;c__Gammaproteobacteria;o__Chromatiales;f__Sedimenticolaceae;g__Thiodiazotropha;s__Thiodiazotropha endolucinida_A
Figure 2B		GB_GCA_018619915.1	d__Bacteria;p__Proteobacteria;c__Gammaproteobacteria;o__Chromatiales;f__Sedimenticolaceae;g__Thiodiazotropha;s__Thiodiazotropha endolucinida_A
Figure 2B		GB_GCA_016842565.1	d__Bacteria;p__Proteobacteria;c__Gammaproteobacteria;o__Chromatiales;f__Sedimenticolaceae;g__Thiodiazotropha;s__Thiodiazotropha endolucinida_A
Figure 2B		GB_GCA_018619735.1	d__Bacteria;p__Proteobacteria;c__Gammaproteobacteria;o__Chromatiales;f__Sedimenticolaceae;g__Thiodiazotropha;s__Thiodiazotropha endolucinida_A
Figure 2B		GB_GCA_016842515.1	d__Bacteria;p__Proteobacteria;c__Gammaproteobacteria;o__Chromatiales;f__Sedimenticolaceae;g__Thiodiazotropha;s__Thiodiazotropha endolucinida_A
Figure 2B		GB_GCA_019100285.1	d__Bacteria;p__Proteobacteria;c__Gammaproteobacteria;o__Chromatiales;f__Sedimenticolaceae;g__Thiodiazotropha;s__Thiodiazotropha endolucinida_A
Figure 2B		GB_GCA_019100405.1	d__Bacteria;p__Proteobacteria;c__Gammaproteobacteria;o__Chromatiales;f__Sedimenticolaceae;g__Thiodiazotropha;s__Thiodiazotropha endolucinida_A
Figure 2B		GB_GCA_018619895.1	d__Bacteria;p__Proteobacteria;c__Gammaproteobacteria;o__Chromatiales;f__Sedimenticolaceae;g__Thiodiazotropha;s__Thiodiazotropha endolucinida_A
Figure 2B		GB_GCA_018619695.1	d__Bacteria;p__Proteobacteria;c__Gammaproteobacteria;o__Chromatiales;f__Sedimenticolaceae;g__Thiodiazotropha;s__Thiodiazotropha endolucinida_A
Figure 2B		GB_GCA_019100355.1	d__Bacteria;p__Proteobacteria;c__Gammaproteobacteria;o__Chromatiales;f__Sedimenticolaceae;g__Thiodiazotropha;s__Thiodiazotropha endolucinida_A
Figure 2B		GB_GCA_016842765.1	d__Bacteria;p__Proteobacteria;c__Gammaproteobacteria;o__Chromatiales;f__Sedimenticolaceae;g__Thiodiazotropha;s__Thiodiazotropha endolucinida_A
Figure 2B		GB_GCA_019100345.1	d__Bacteria;p__Proteobacteria;c__Gammaproteobacteria;o__Chromatiales;f__Sedimenticolaceae;g__Thiodiazotropha;s__Thiodiazotropha endolucinida_A
Figure 2B		GB_GCA_016842825.1	d__Bacteria;p__Proteobacteria;c__Gammaproteobacteria;o__Chromatiales;f__Sedimenticolaceae;g__Thiodiazotropha;s__Thiodiazotropha endolucinida_A
Figure 2B		GB_GCA_016842845.1	d__Bacteria;p__Proteobacteria;c__Gammaproteobacteria;o__Chromatiales;f__Sedimenticolaceae;g__Thiodiazotropha;s__Thiodiazotropha endolucinida_A
Figure 2B		GB_GCA_018619755.1	d__Bacteria;p__Proteobacteria;c__Gammaproteobacteria;o__Chromatiales;f__Sedimenticolaceae;g__Thiodiazotropha;s__Thiodiazotropha endolucinida_A
Figure 2B		GB_GCA_016842745.1	d__Bacteria;p__Proteobacteria;c__Gammaproteobacteria;o__Chromatiales;f__Sedimenticolaceae;g__Thiodiazotropha;s__Thiodiazotropha endolucinida_A
Figure 2B		GB_GCA_016843125.1	d__Bacteria;p__Proteobacteria;c__Gammaproteobacteria;o__Chromatiales;f__Sedimenticolaceae;g__Thiodiazotropha;s__Thiodiazotropha endolucinida_A
Figure 2B		GB_GCA_016843025.1	d__Bacteria;p__Proteobacteria;c__Gammaproteobacteria;o__Chromatiales;f__Sedimenticolaceae;g__Thiodiazotropha;s__Thiodiazotropha endolucinida_A
Figure 2B		GB_GCA_016842605.1	d__Bacteria;p__Proteobacteria;c__Gammaproteobacteria;o__Chromatiales;f__Sedimenticolaceae;g__Thiodiazotropha;s__Thiodiazotropha endolucinida_A
Figure 2B		GB_GCA_016842965.1	d__Bacteria;p__Proteobacteria;c__Gammaproteobacteria;o__Chromatiales;f__Sedimenticolaceae;g__Thiodiazotropha;s__Thiodiazotropha endolucinida_A
Figure 2B		GB_GCA_016842655.1	d__Bacteria;p__Proteobacteria;c__Gammaproteobacteria;o__Chromatiales;f__Sedimenticolaceae;g__Thiodiazotropha;s__Thiodiazotropha endolucinida_A
Figure 2B		GB_GCA_018619925.1	d__Bacteria;p__Proteobacteria;c__Gammaproteobacteria;o__Chromatiales;f__Sedimenticolaceae;g__Thiodiazotropha;s__Thiodiazotropha endolucinida_A
Figure 2B		RS_GCF_001715975.1	d__Bacteria;p__Proteobacteria;c__Gammaproteobacteria;o__Chromatiales;f__Sedimenticolaceae;g__Thiodiazotropha;s__Thiodiazotropha endolucinida_A
Figure 2B		GB_GCA_016843165.1	d__Bacteria;p__Proteobacteria;c__Gammaproteobacteria;o__Chromatiales;f__Sedimenticolaceae;g__Thiodiazotropha;s__Thiodiazotropha endolucinida_A
Figure 2B		GB_GCA_016843295.1	d__Bacteria;p__Proteobacteria;c__Gammaproteobacteria;o__Chromatiales;f__Sedimenticolaceae;g__Thiodiazotropha;s__Thiodiazotropha endolucinida_A
Figure 2B		GB_GCA_003676175.1	d__Bacteria;p__Proteobacteria;c__Gammaproteobacteria;o__Chromatiales;f__Sedimenticolaceae;g__Thiodiazotropha;s__Thiodiazotropha endolucinida
Figure 2B		GB_GCA_016843185.1	d__Bacteria;p__Proteobacteria;c__Gammaproteobacteria;o__Chromatiales;f__Sedimenticolaceae;g__Thiodiazotropha;s__Thiodiazotropha endolucinida
Figure 2B		GB_GCA_003676145.1	d__Bacteria;p__Proteobacteria;c__Gammaproteobacteria;o__Chromatiales;f__Sedimenticolaceae;g__Thiodiazotropha;s__Thiodiazotropha endolucinida
Figure 2B		GB_GCA_016843045.1	d__Bacteria;p__Proteobacteria;c__Gammaproteobacteria;o__Chromatiales;f__Sedimenticolaceae;g__Thiodiazotropha;s__Thiodiazotropha endolucinida
Figure 2B		GB_GCA_016842895.1	d__Bacteria;p__Proteobacteria;c__Gammaproteobacteria;o__Chromatiales;f__Sedimenticolaceae;g__Thiodiazotropha;s__Thiodiazotropha endolucinida
Figure 2B		GB_GCA_016842645.1	d__Bacteria;p__Proteobacteria;c__Gammaproteobacteria;o__Chromatiales;f__Sedimenticolaceae;g__Thiodiazotropha;s__Thiodiazotropha endolucinida
Figure 2B		GB_GCA_016843225.1	d__Bacteria;p__Proteobacteria;c__Gammaproteobacteria;o__Chromatiales;f__Sedimenticolaceae;g__Thiodiazotropha;s__Thiodiazotropha endolucinida
Figure 2B		GB_GCA_016842995.1	d__Bacteria;p__Proteobacteria;c__Gammaproteobacteria;o__Chromatiales;f__Sedimenticolaceae;g__Thiodiazotropha;s__Thiodiazotropha endolucinida
Figure 2B		GB_GCA_016842485.1	d__Bacteria;p__Proteobacteria;c__Gammaproteobacteria;o__Chromatiales;f__Sedimenticolaceae;g__Thiodiazotropha;s__Thiodiazotropha endolucinida
Figure 2B		GB_GCA_003676115.1	d__Bacteria;p__Proteobacteria;c__Gammaproteobacteria;o__Chromatiales;f__Sedimenticolaceae;g__Thiodiazotropha;s__Thiodiazotropha endolucinida
Figure 2B		GB_GCA_016842505.1	d__Bacteria;p__Proteobacteria;c__Gammaproteobacteria;o__Chromatiales;f__Sedimenticolaceae;g__Thiodiazotropha;s__Thiodiazotropha endolucinida
Figure 2B		GB_GCA_016842705.1	d__Bacteria;p__Proteobacteria;c__Gammaproteobacteria;o__Chromatiales;f__Sedimenticolaceae;g__Thiodiazotropha;s__Thiodiazotropha endolucinida
Figure 2B		GB_GCA_016842395.1	d__Bacteria;p__Proteobacteria;c__Gammaproteobacteria;o__Chromatiales;f__Sedimenticolaceae;g__Thiodiazotropha;s__Thiodiazotropha endolucinida
Figure 2B		GB_GCA_016842925.1	d__Bacteria;p__Proteobacteria;c__Gammaproteobacteria;o__Chromatiales;f__Sedimenticolaceae;g__Thiodiazotropha;s__Thiodiazotropha endolucinida
Figure 2B		GB_GCA_016842945.1	d__Bacteria;p__Proteobacteria;c__Gammaproteobacteria;o__Chromatiales;f__Sedimenticolaceae;g__Thiodiazotropha;s__Thiodiazotropha endolucinida
Figure 2B		GB_GCA_016843105.1	d__Bacteria;p__Proteobacteria;c__Gammaproteobacteria;o__Chromatiales;f__Sedimenticolaceae;g__Thiodiazotropha;s__Thiodiazotropha endolucinida
Figure 2B		GB_GCA_016842725.1	d__Bacteria;p__Proteobacteria;c__Gammaproteobacteria;o__Chromatiales;f__Sedimenticolaceae;g__Thiodiazotropha;s__Thiodiazotropha endolucinida
Figure 2B		GB_GCA_019100445.1	d__Bacteria;p__Proteobacteria;c__Gammaproteobacteria;o__Chromatiales;f__Sedimenticolaceae;g__Thiodiazotropha;s__Thiodiazotropha endolucinida
Figure 2B		GB_GCA_016842465.1	d__Bacteria;p__Proteobacteria;c__Gammaproteobacteria;o__Chromatiales;f__Sedimenticolaceae;g__Thiodiazotropha;s__Thiodiazotropha endolucinida
Figure 2B		GB_GCA_016843265.1	d__Bacteria;p__Proteobacteria;c__Gammaproteobacteria;o__Chromatiales;f__Sedimenticolaceae;g__Thiodiazotropha;s__Thiodiazotropha endolucinida
Figure 2B		GB_GCA_003676105.1	d__Bacteria;p__Proteobacteria;c__Gammaproteobacteria;o__Chromatiales;f__Sedimenticolaceae;g__Thiodiazotropha;s__Thiodiazotropha endolucinida
Figure 2B		GB_GCA_016843205.1	d__Bacteria;p__Proteobacteria;c__Gammaproteobacteria;o__Chromatiales;f__Sedimenticolaceae;g__Thiodiazotropha;s__Thiodiazotropha endolucinida
Figure 2B		GB_GCA_016842345.1	d__Bacteria;p__Proteobacteria;c__Gammaproteobacteria;o__Chromatiales;f__Sedimenticolaceae;g__Thiodiazotropha;s__Thiodiazotropha endolucinida
Figure 2B		GB_GCA_016843135.1	d__Bacteria;p__Proteobacteria;c__Gammaproteobacteria;o__Chromatiales;f__Sedimenticolaceae;g__Thiodiazotropha;s__Thiodiazotropha endolucinida
Figure 2B		GB_GCA_016843245.1	d__Bacteria;p__Proteobacteria;c__Gammaproteobacteria;o__Chromatiales;f__Sedimenticolaceae;g__Thiodiazotropha;s__Thiodiazotropha endolucinida
Figure 2B		GB_GCA_016842075.1	d__Bacteria;p__Proteobacteria;c__Gammaproteobacteria;o__Chromatiales;f__Sedimenticolaceae;g__Thiodiazotropha;s__Thiodiazotropha endolucinida
Figure 2B	Thioflavicoccus mobilis	RS_GCF_000327045.1	d__Bacteria;p__Proteobacteria;c__Gammaproteobacteria;o__Chromatiales;f__Chromatiaceae;g__Thioflavicoccus;s__Thioflavicoccus mobilis
Figure 2B	Thiogranum longum	RS_GCF_004339085.1	d__Bacteria;p__Proteobacteria;c__Gammaproteobacteria;o__DSM-19610;f__DSM-19610;g__Thiogranum;s__Thiogranum longum
Figure 2B	Thiohalobacter thiocyanaticus	RS_GCF_016629505.1	d__Bacteria;p__Proteobacteria;c__Gammaproteobacteria;o__Thiohalobacterales;f__Thiohalobacteraceae;g__Thiohalobacter;s__Thiohalobacter thiocyanaticus_A
Figure 2B		RS_GCF_002356355.1	d__Bacteria;p__Proteobacteria;c__Gammaproteobacteria;o__Thiohalobacterales;f__Thiohalobacteraceae;g__Thiohalobacter;s__Thiohalobacter thiocyanaticus_A
Figure 2B		RS_GCF_003932505.1	d__Bacteria;p__Proteobacteria;c__Gammaproteobacteria;o__Thiohalobacterales;f__Thiohalobacteraceae;g__Thiohalobacter;s__Thiohalobacter thiocyanaticus
Figure 2B	Thiohalomonas denitrificans	GB_GCA_016841685.1	d__Bacteria;p__Proteobacteria;c__Gammaproteobacteria;o__Thiohalomonadales;f__Thiohalomonadaceae;g__Thiohalomonas;s__Thiohalomonas denitrificans_A
Figure 2B		RS_GCF_900102855.1	d__Bacteria;p__Proteobacteria;c__Gammaproteobacteria;o__Thiohalomonadales;f__Thiohalomonadaceae;g__Thiohalomonas;s__Thiohalomonas denitrificans
Figure 2B	Thiohalophilus thiocyanatoxydans	RS_GCF_004366735.1	d__Bacteria;p__Proteobacteria;c__Gammaproteobacteria;o__UBA6429;f__UBA6429;g__Thiohalophilus;s__Thiohalophilus thiocyanatoxydans
Figure 2B	Thiohalorhabdus denitrificans	RS_GCF_900101365.1	d__Bacteria;p__Proteobacteria;c__Gammaproteobacteria;o__Thiohalorhabdales;f__Thiohalorhabdaceae;g__Thiohalorhabdus;s__Thiohalorhabdus denitrificans
Figure 2B		RS_GCF_001399755.1	d__Bacteria;p__Proteobacteria;c__Gammaproteobacteria;o__Thiohalorhabdales;f__Thiohalorhabdaceae;g__Thiohalorhabdus;s__Thiohalorhabdus denitrificans
Figure 2B	Thiohalospira halophila	RS_GCF_900112605.1	d__Bacteria;p__Proteobacteria;c__Gammaproteobacteria;o__Thiohalospirales;f__Thiohalospiraceae;g__Thiohalospira;s__Thiohalospira halophila
Figure 2B	Thiomicrorhabdus	GB_GCA_002299205.1	d__Bacteria;p__Proteobacteria;c__Gammaproteobacteria;o__Thiomicrospirales;f__Thiomicrospiraceae;g__Thiomicrorhabdus;s__Thiomicrorhabdus sp002299245
Figure 2B		GB_GCA_002299245.1	d__Bacteria;p__Proteobacteria;c__Gammaproteobacteria;o__Thiomicrospirales;f__Thiomicrospiraceae;g__Thiomicrorhabdus;s__Thiomicrorhabdus sp002299245
Figure 2B		GB_GCA_014763835.1	d__Bacteria;p__Proteobacteria;c__Gammaproteobacteria;o__Thiomicrospirales;f__Thiomicrospiraceae;g__Thiomicrorhabdus;s__Thiomicrorhabdus sp014763835
Figure 2B		GB_GCA_014763445.1	d__Bacteria;p__Proteobacteria;c__Gammaproteobacteria;o__Thiomicrospirales;f__Thiomicrospiraceae;g__Thiomicrorhabdus;s__Thiomicrorhabdus sp014763835
Figure 2B		GB_GCA_016938655.1	d__Bacteria;p__Proteobacteria;c__Gammaproteobacteria;o__Thiomicrospirales;f__Thiomicrospiraceae;g__Thiomicrorhabdus;s__Thiomicrorhabdus sp016938655
Figure 2B		RS_GCF_017571475.1	d__Bacteria;p__Proteobacteria;c__Gammaproteobacteria;o__Thiomicrospirales;f__Thiomicrospiraceae;g__Thiomicrorhabdus;s__Thiomicrorhabdus sp017571475
Figure 2B		GB_GCA_015487495.1	d__Bacteria;p__Proteobacteria;c__Gammaproteobacteria;o__Thiomicrospirales;f__Thiomicrospiraceae;g__Thiomicrorhabdus;s__Thiomicrorhabdus sp015487495
Figure 2B		GB_GCA_006222135.1	d__Bacteria;p__Proteobacteria;c__Gammaproteobacteria;o__Thiomicrospirales;f__Thiomicrospiraceae;g__Thiomicrorhabdus;s__Thiomicrorhabdus sp006222135
Figure 2B		RS_GCF_000483485.1	d__Bacteria;p__Proteobacteria;c__Gammaproteobacteria;o__Thiomicrospirales;f__Thiomicrospiraceae;g__Thiomicrorhabdus;s__Thiomicrorhabdus chilensis
Figure 2B		RS_GCF_000478585.1	d__Bacteria;p__Proteobacteria;c__Gammaproteobacteria;o__Thiomicrospirales;f__Thiomicrospiraceae;g__Thiomicrorhabdus;s__Thiomicrorhabdus sp000478585
Figure 2B		RS_GCF_013391695.1	d__Bacteria;p__Proteobacteria;c__Gammaproteobacteria;o__Thiomicrospirales;f__Thiomicrospiraceae;g__Thiomicrorhabdus;s__Thiomicrorhabdus sp013391695
Figure 2B		RS_GCF_017571465.1	d__Bacteria;p__Proteobacteria;c__Gammaproteobacteria;o__Thiomicrospirales;f__Thiomicrospiraceae;g__Thiomicrorhabdus;s__Thiomicrorhabdus sp017571465
Figure 2B		RS_GCF_005885815.1	d__Bacteria;p__Proteobacteria;c__Gammaproteobacteria;o__Thiomicrospirales;f__Thiomicrospiraceae;g__Thiomicrorhabdus;s__Thiomicrorhabdus sediminis
Figure 2B		GB_GCA_015488565.1	d__Bacteria;p__Proteobacteria;c__Gammaproteobacteria;o__Thiomicrospirales;f__Thiomicrospiraceae;g__Thiomicrorhabdus;s__Thiomicrorhabdus sp015488565
Figure 2B		GB_GCA_016936535.1	d__Bacteria;p__Proteobacteria;c__Gammaproteobacteria;o__Thiomicrospirales;f__Thiomicrospiraceae;g__Thiomicrorhabdus;s__Thiomicrorhabdus sp016936535
Figure 2B		GB_GCA_013153955.1	d__Bacteria;p__Proteobacteria;c__Gammaproteobacteria;o__Thiomicrospirales;f__Thiomicrospiraceae;g__Thiomicrorhabdus;s__Thiomicrorhabdus sp013153955
Figure 2B		RS_GCF_013282625.1	d__Bacteria;p__Proteobacteria;c__Gammaproteobacteria;o__Thiomicrospirales;f__Thiomicrospiraceae;g__Thiomicrorhabdus;s__Thiomicrorhabdus xiamenensis
Figure 2B		GB_GCA_015487015.1	d__Bacteria;p__Proteobacteria;c__Gammaproteobacteria;o__Thiomicrospirales;f__Thiomicrospiraceae;g__Thiomicrorhabdus;s__Thiomicrorhabdus sp015487015
Figure 2B		RS_GCF_004001325.1	d__Bacteria;p__Proteobacteria;c__Gammaproteobacteria;o__Thiomicrospirales;f__Thiomicrospiraceae;g__Thiomicrorhabdus;s__Thiomicrorhabdus aquaedulcis
Figure 2B		RS_GCF_013391765.2	d__Bacteria;p__Proteobacteria;c__Gammaproteobacteria;o__Thiomicrospirales;f__Thiomicrospiraceae;g__Thiomicrorhabdus;s__Thiomicrorhabdus sp013391765
Figure 2B		RS_GCF_000381085.1	d__Bacteria;p__Proteobacteria;c__Gammaproteobacteria;o__Thiomicrospirales;f__Thiomicrospiraceae;g__Thiomicrorhabdus;s__Thiomicrorhabdus arctica
Figure 2B		RS_GCF_011398355.1	d__Bacteria;p__Proteobacteria;c__Gammaproteobacteria;o__Thiomicrospirales;f__Thiomicrospiraceae;g__Thiomicrorhabdus;s__Thiomicrorhabdus sp011398355
Figure 2B		RS_GCF_004293625.1	d__Bacteria;p__Proteobacteria;c__Gammaproteobacteria;o__Thiomicrospirales;f__Thiomicrospiraceae;g__Thiomicrorhabdus;s__Thiomicrorhabdus indica
Figure 2B		RS_GCF_000702325.1	d__Bacteria;p__Proteobacteria;c__Gammaproteobacteria;o__Thiomicrospirales;f__Thiomicrospiraceae;g__Thiomicrorhabdus;s__Thiomicrorhabdus sp000702325
Figure 2B	Thiomonas delicata	RS_GCF_900088825.1	d__Bacteria;p__Proteobacteria;c__Gammaproteobacteria;o__Burkholderiales;f__Burkholderiaceae;g__Thiomonas;s__Thiomonas delicata
Figure 2B		GB_GCA_002282785.1	d__Bacteria;p__Proteobacteria;c__Gammaproteobacteria;o__Burkholderiales;f__Burkholderiaceae;g__Thiomonas;s__Thiomonas delicata
Figure 2B		GB_GCA_002282675.1	d__Bacteria;p__Proteobacteria;c__Gammaproteobacteria;o__Burkholderiales;f__Burkholderiaceae;g__Thiomonas;s__Thiomonas delicata
Figure 2B	Thiomonas intermedia	RS_GCF_002028405.1	d__Bacteria;p__Proteobacteria;c__Gammaproteobacteria;o__Burkholderiales;f__Burkholderiaceae;g__Thiomonas;s__Thiomonas intermedia
Figure 2B	Thiomonas sp	RS_GCF_000377645.1	d__Bacteria;p__Proteobacteria;c__Gammaproteobacteria;o__Burkholderiales;f__Burkholderiaceae;g__Thiomonas;s__Thiomonas sp000377645
Figure 2B		GB_GCA_018971885.1	d__Bacteria;p__Proteobacteria;c__Gammaproteobacteria;o__Burkholderiales;f__Burkholderiaceae;g__Thiomonas;s__Thiomonas sp000377645
Figure 2B		GB_GCA_018971295.1	d__Bacteria;p__Proteobacteria;c__Gammaproteobacteria;o__Burkholderiales;f__Burkholderiaceae;g__Thiomonas;s__Thiomonas sp000377645
Figure 2B		GB_GCA_016936875.1	d__Bacteria;p__Proteobacteria;c__Gammaproteobacteria;o__Burkholderiales;f__Burkholderiaceae;g__Thiomonas;s__Thiomonas sp016936875
Figure 2B		RS_GCF_900089495.1	d__Bacteria;p__Proteobacteria;c__Gammaproteobacteria;o__Burkholderiales;f__Burkholderiaceae;g__Thiomonas;s__Thiomonas sp900089495
Figure 2B		GB_GCA_011334805.1	d__Bacteria;p__Proteobacteria;c__Gammaproteobacteria;o__Burkholderiales;f__Burkholderiaceae;g__Thiomonas;s__Thiomonas sp011334805
Figure 2B		GB_GCA_013044035.1	d__Bacteria;p__Proteobacteria;c__Gammaproteobacteria;o__Burkholderiales;f__Burkholderiaceae;g__Thiomonas;s__Thiomonas sp013044035
Figure 2B		RS_GCF_000733775.1	d__Bacteria;p__Proteobacteria;c__Gammaproteobacteria;o__Burkholderiales;f__Burkholderiaceae;g__Thiomonas;s__Thiomonas sp000733775
Figure 2B	Tistlia consotensis	RS_GCF_900177295.1	d__Bacteria;p__Proteobacteria;c__Alphaproteobacteria;o__Kiloniellales;f__DSM-21159;g__Tistlia;s__Tistlia consotensis
Figure 2B		RS_GCF_900188055.1	d__Bacteria;p__Proteobacteria;c__Alphaproteobacteria;o__Kiloniellales;f__DSM-21159;g__Tistlia;s__Tistlia consotensis
Figure 2B	Vibrio natriegens	RS_GCF_000417905.1	d__Bacteria;p__Proteobacteria;c__Gammaproteobacteria;o__Enterobacterales;f__Vibrionaceae;g__Vibrio;s__Vibrio natriegens
Figure 2B		RS_GCF_001680065.1	d__Bacteria;p__Proteobacteria;c__Gammaproteobacteria;o__Enterobacterales;f__Vibrionaceae;g__Vibrio;s__Vibrio natriegens
Figure 2B		RS_GCF_000438785.2	d__Bacteria;p__Proteobacteria;c__Gammaproteobacteria;o__Enterobacterales;f__Vibrionaceae;g__Vibrio;s__Vibrio natriegens
Figure 2B		RS_GCF_003443775.1	d__Bacteria;p__Proteobacteria;c__Gammaproteobacteria;o__Enterobacterales;f__Vibrionaceae;g__Vibrio;s__Vibrio natriegens
Figure 2B		RS_GCF_001680025.1	d__Bacteria;p__Proteobacteria;c__Gammaproteobacteria;o__Enterobacterales;f__Vibrionaceae;g__Vibrio;s__Vibrio natriegens
Figure 2B		RS_GCF_001680045.1	d__Bacteria;p__Proteobacteria;c__Gammaproteobacteria;o__Enterobacterales;f__Vibrionaceae;g__Vibrio;s__Vibrio natriegens
Figure 2B		RS_GCF_001680085.1	d__Bacteria;p__Proteobacteria;c__Gammaproteobacteria;o__Enterobacterales;f__Vibrionaceae;g__Vibrio;s__Vibrio natriegens
Figure 2B		RS_GCF_001456255.1	d__Bacteria;p__Proteobacteria;c__Gammaproteobacteria;o__Enterobacterales;f__Vibrionaceae;g__Vibrio;s__Vibrio natriegens
Figure 2B		RS_GCF_000241385.1	d__Bacteria;p__Proteobacteria;c__Gammaproteobacteria;o__Enterobacterales;f__Vibrionaceae;g__Vibrio;s__Vibrio natriegens
Figure 2B		RS_GCF_001591085.1	d__Bacteria;p__Proteobacteria;c__Gammaproteobacteria;o__Enterobacterales;f__Vibrionaceae;g__Vibrio;s__Vibrio natriegens
Figure 2B		RS_GCF_013369295.1	d__Bacteria;p__Proteobacteria;c__Gammaproteobacteria;o__Enterobacterales;f__Vibrionaceae;g__Vibrio;s__Vibrio natriegens
